# Supplementary material for: Sex bias in iron sequestration by transferrin 1 modulates sexually dimorphic infection outcomes in Drosophila melanogaster
Source: Genetics. 2026 Mar 2;233(1):iyag058. doi: 10.1093/genetics/iyag058 (PMC13147530; doi:10.1093/genetics/iyag058)
Supplement: iyag058_Supplementary_Data [file iyag058_supplementary_data.zip]

Archive with 10 entries (10 files):
- Supplemental_Figure_1_GENETICS-2026-308984.tif
- Supplemental_Figure_2_GENETICS-2026-308984.tif
- Supplemental_Figure_3_GENETICS-2026-308984.tif
- Supplemental_Material_legends_GENETICS-2026-308984.docx
- Table_S1_GENETICS-2026-308984.xlsx
- Table_S2_GENETICS-2026-308984.xlsx
- Table_S3_GENETICS-2026-308984.xlsx
- Table_S4_GENETICS-2026-308984.xlsx
- Table_S5_GENETICS-2026-308984.xlsx
- Table_S6_GENETICS-2026-308984.xlsx
