# Supplementary material for: Sex bias in iron sequestration by transferrin 1 modulates sexually dimorphic infection outcomes in Drosophila melanogaster
Source: Genetics. 2026 Mar 2;233(1):iyag058. doi: 10.1093/genetics/iyag058 (PMC13147530; doi:10.1093/genetics/iyag058)
Supplement: iyag058_Supplementary_Data [file iyag058_supplementary_data.zip › Table_S1_GENETICS-2026-308984.xlsx]

## Sheet: Fig1a
Time(h)	Event	Genotype	Repeat
13	1	w1118 iso ♂	1
13	1	w1118 iso ♀	1
13	1	w1118 iso ♀	1
15.5	1	w1118 iso ♂	1
15.5	1	w1118 iso ♂	1
17.75	1	w1118 iso ♂	1
17.75	1	w1118 iso ♂	1
17.75	1	w1118 iso ♂	1
17.75	1	w1118 iso ♀	1
17.75	1	w1118 iso ♀	1
17.75	1	w1118 iso ♀	1
17.75	1	w1118 iso ♀	1
17.75	1	w1118 iso ♀	1
17.75	1	w1118 iso ♀	1
17.75	1	w1118 iso ♀	1
17.75	1	w1118 iso ♀	1
17.75	1	w1118 iso ♀	1
17.75	1	w1118 iso ♀	1
17.75	1	w1118 iso ♀	1
17.75	1	w1118 iso ♀	1
17.75	1	w1118 iso ♀	1
17.75	1	w1118 iso ♀	1
17.75	1	w1118 iso ♀	1
17.75	1	w1118 iso ♀	1
17.75	1	w1118 iso ♀	1
19.5	1	w1118 iso ♂	1
19.5	1	w1118 iso ♂	1
19.5	1	w1118 iso ♂	1
19.5	1	w1118 iso ♂	1
19.5	1	w1118 iso ♂	1
19.5	1	w1118 iso ♂	1
19.5	1	w1118 iso ♂	1
19.5	1	w1118 iso ♂	1
19.5	1	w1118 iso ♂	1
19.5	1	w1118 iso ♂	1
19.5	1	w1118 iso ♂	1
19.5	1	w1118 iso ♂	1
19.5	1	w1118 iso ♂	1
19.5	1	w1118 iso ♂	1
19.5	1	w1118 iso ♂	1
19.5	1	w1118 iso ♀	1
19.5	1	w1118 iso ♀	1
19.5	1	w1118 iso ♀	1
19.5	1	w1118 iso ♀	1
19.5	1	w1118 iso ♀	1
19.5	1	w1118 iso ♀	1
19.5	1	w1118 iso ♀	1
19.5	1	w1118 iso ♀	1
19.5	1	w1118 iso ♀	1
19.5	1	w1118 iso ♀	1
19.5	1	w1118 iso ♀	1
19.5	1	w1118 iso ♀	1
19.5	1	w1118 iso ♀	1
19.5	1	w1118 iso ♀	1
19.5	1	w1118 iso ♀	1
21	1	w1118 iso ♂	1
21	1	w1118 iso ♂	1
21	1	w1118 iso ♂	1
21	1	w1118 iso ♂	1
21	1	w1118 iso ♂	1
21	1	w1118 iso ♂	1
21	1	w1118 iso ♂	1
21	1	w1118 iso ♂	1
21	1	w1118 iso ♂	1
21	1	w1118 iso ♂	1
21	1	w1118 iso ♂	1
21	1	w1118 iso ♂	1
21	1	w1118 iso ♀	1
21	1	w1118 iso ♀	1
21	1	w1118 iso ♀	1
22	1	w1118 iso ♂	1
22	1	w1118 iso ♂	1
22	1	w1118 iso ♀	1
22	1	w1118 iso ♀	1
22.75	1	w1118 iso ♂	1
22.75	0	w1118 iso ♂	1
22.75	0	w1118 iso ♂	1
22.75	0	w1118 iso ♂	1
22.75	0	w1118 iso ♀	1
15	1	w1118 iso ♂	2
15	1	w1118 iso ♀	2
15	1	w1118 iso ♀	2
15	1	w1118 iso ♀	2
17	1	w1118 iso ♂	2
17	1	w1118 iso ♀	2
17	1	w1118 iso ♀	2
17	1	w1118 iso ♀	2
17	1	w1118 iso ♀	2
17	1	w1118 iso ♀	2
17	1	w1118 iso ♀	2
17	1	w1118 iso ♀	2
17	1	w1118 iso ♀	2
17	1	w1118 iso ♀	2
19	1	w1118 iso ♂	2
19	1	w1118 iso ♂	2
19	1	w1118 iso ♂	2
19	1	w1118 iso ♂	2
19	1	w1118 iso ♂	2
19	1	w1118 iso ♂	2
19	1	w1118 iso ♂	2
19	1	w1118 iso ♂	2
19	1	w1118 iso ♂	2
19	1	w1118 iso ♂	2
19	1	w1118 iso ♂	2
19	1	w1118 iso ♂	2
19	1	w1118 iso ♂	2
19	1	w1118 iso ♀	2
19	1	w1118 iso ♀	2
19	1	w1118 iso ♀	2
19	1	w1118 iso ♀	2
19	1	w1118 iso ♀	2
19	1	w1118 iso ♀	2
19	1	w1118 iso ♀	2
19	1	w1118 iso ♀	2
19	1	w1118 iso ♀	2
19	1	w1118 iso ♀	2
19	1	w1118 iso ♀	2
19	1	w1118 iso ♀	2
19	1	w1118 iso ♀	2
19	1	w1118 iso ♀	2
19	1	w1118 iso ♀	2
19	1	w1118 iso ♀	2
19	1	w1118 iso ♀	2
19	1	w1118 iso ♀	2
19	1	w1118 iso ♀	2
19	1	w1118 iso ♀	2
20	1	w1118 iso ♂	2
20	1	w1118 iso ♂	2
20	1	w1118 iso ♂	2
20	1	w1118 iso ♂	2
20	1	w1118 iso ♂	2
20	1	w1118 iso ♂	2
20	1	w1118 iso ♂	2
20	1	w1118 iso ♂	2
20	1	w1118 iso ♂	2
20	1	w1118 iso ♂	2
20	1	w1118 iso ♀	2
20	1	w1118 iso ♀	2
20	1	w1118 iso ♀	2
20	1	w1118 iso ♀	2
20	1	w1118 iso ♀	2
21	1	w1118 iso ♂	2
21	1	w1118 iso ♂	2
21	1	w1118 iso ♂	2
21	1	w1118 iso ♂	2
21	1	w1118 iso ♂	2
21	1	w1118 iso ♀	2
21	1	w1118 iso ♀	2
21	1	w1118 iso ♀	2
22	1	w1118 iso ♂	2
22	1	w1118 iso ♂	2
22	1	w1118 iso ♂	2
22	0	w1118 iso ♂	2
22	0	w1118 iso ♂	2
22	0	w1118 iso ♂	2
22	0	w1118 iso ♂	2
22	0	w1118 iso ♂	2
22	0	w1118 iso ♂	2
16.75	1	w1118 iso ♂	3
16.75	1	w1118 iso ♀	3
16.75	1	w1118 iso ♀	3
17.75	1	w1118 iso ♂	3
17.75	1	w1118 iso ♂	3
17.75	1	w1118 iso ♂	3
17.75	1	w1118 iso ♂	3
17.75	1	w1118 iso ♂	3
18.75	1	w1118 iso ♂	3
18.75	1	w1118 iso ♂	3
18.75	1	w1118 iso ♂	3
18.75	1	w1118 iso ♂	3
18.75	1	w1118 iso ♂	3
18.75	1	w1118 iso ♂	3
18.75	1	w1118 iso ♂	3
18.75	1	w1118 iso ♂	3
18.75	1	w1118 iso ♀	3
18.75	1	w1118 iso ♀	3
18.75	1	w1118 iso ♀	3
19.75	1	w1118 iso ♂	3
19.75	1	w1118 iso ♂	3
19.75	1	w1118 iso ♂	3
19.75	1	w1118 iso ♂	3
19.75	1	w1118 iso ♂	3
19.75	1	w1118 iso ♂	3
19.75	1	w1118 iso ♂	3
19.75	1	w1118 iso ♂	3
19.75	1	w1118 iso ♂	3
19.75	1	w1118 iso ♂	3
19.75	1	w1118 iso ♀	3
19.75	1	w1118 iso ♀	3
19.75	1	w1118 iso ♀	3
19.75	1	w1118 iso ♀	3
19.75	1	w1118 iso ♀	3
19.75	1	w1118 iso ♀	3
19.75	1	w1118 iso ♀	3
19.75	1	w1118 iso ♀	3
19.75	1	w1118 iso ♀	3
21.25	1	w1118 iso ♂	3
21.25	1	w1118 iso ♂	3
21.25	1	w1118 iso ♂	3
21.25	1	w1118 iso ♂	3
21.25	1	w1118 iso ♂	3
21.25	1	w1118 iso ♂	3
21.25	1	w1118 iso ♂	3
21.25	1	w1118 iso ♂	3
21.25	1	w1118 iso ♂	3
21.25	1	w1118 iso ♀	3
21.25	1	w1118 iso ♀	3
21.25	1	w1118 iso ♀	3
21.25	1	w1118 iso ♀	3
21.25	1	w1118 iso ♀	3
21.25	1	w1118 iso ♀	3
21.25	1	w1118 iso ♀	3
21.25	1	w1118 iso ♀	3
21.25	1	w1118 iso ♀	3
21.25	1	w1118 iso ♀	3
21.25	1	w1118 iso ♀	3
21.25	1	w1118 iso ♀	3
21.25	1	w1118 iso ♀	3
21.25	1	w1118 iso ♀	3
21.25	1	w1118 iso ♀	3
21.25	1	w1118 iso ♀	3
21.25	1	w1118 iso ♀	3
21.25	1	w1118 iso ♀	3
21.25	1	w1118 iso ♀	3
22.75	1	w1118 iso ♂	3
22.75	1	w1118 iso ♂	3
22.75	1	w1118 iso ♂	3
22.75	1	w1118 iso ♂	3
22.75	1	w1118 iso ♂	3
22.75	1	w1118 iso ♀	3
22.75	1	w1118 iso ♀	3
22.75	1	w1118 iso ♀	3
22.75	1	w1118 iso ♀	3
22.75	1	w1118 iso ♀	3
24.75	1	w1118 iso ♂	3
24.75	1	w1118 iso ♂	3
24.75	1	w1118 iso ♀	3
24.75	0	w1118 iso ♀	3
16.5	1	w1118 iso ♂	4
16.5	1	w1118 iso ♂	4
16.5	1	w1118 iso ♀	4
16.5	1	w1118 iso ♀	4
16.5	1	w1118 iso ♀	4
16.5	1	w1118 iso ♀	4
16.5	1	w1118 iso ♀	4
16.5	1	w1118 iso ♀	4
17.5	1	w1118 iso ♂	4
17.5	1	w1118 iso ♀	4
17.5	1	w1118 iso ♀	4
17.5	1	w1118 iso ♀	4
17.5	1	w1118 iso ♀	4
17.5	1	w1118 iso ♀	4
17.5	1	w1118 iso ♀	4
17.5	1	w1118 iso ♀	4
17.5	1	w1118 iso ♀	4
17.5	1	w1118 iso ♀	4
17.5	1	w1118 iso ♀	4
19	1	w1118 iso ♂	4
19	1	w1118 iso ♂	4
19	1	w1118 iso ♂	4
19	1	w1118 iso ♂	4
19	1	w1118 iso ♀	4
19	1	w1118 iso ♀	4
19	1	w1118 iso ♀	4
19	1	w1118 iso ♀	4
19	1	w1118 iso ♀	4
19	1	w1118 iso ♀	4
19	1	w1118 iso ♀	4
19	1	w1118 iso ♀	4
19	1	w1118 iso ♀	4
19	1	w1118 iso ♀	4
19	1	w1118 iso ♀	4
19	1	w1118 iso ♀	4
20.75	1	w1118 iso ♂	4
20.75	1	w1118 iso ♂	4
20.75	1	w1118 iso ♂	4
20.75	1	w1118 iso ♂	4
20.75	1	w1118 iso ♂	4
20.75	1	w1118 iso ♂	4
20.75	1	w1118 iso ♂	4
20.75	1	w1118 iso ♀	4
20.75	1	w1118 iso ♀	4
20.75	1	w1118 iso ♀	4
20.75	1	w1118 iso ♀	4
20.75	1	w1118 iso ♀	4
20.75	1	w1118 iso ♀	4
20.75	1	w1118 iso ♀	4
20.75	1	w1118 iso ♀	4
20.75	1	w1118 iso ♀	4
20.75	1	w1118 iso ♀	4
20.75	1	w1118 iso ♀	4
20.75	1	w1118 iso ♀	4
23	1	w1118 iso ♂	4
23	1	w1118 iso ♂	4
23	1	w1118 iso ♂	4
23	1	w1118 iso ♂	4
23	1	w1118 iso ♂	4
23	1	w1118 iso ♂	4
23	1	w1118 iso ♂	4
23	1	w1118 iso ♂	4
23	1	w1118 iso ♂	4
23	1	w1118 iso ♂	4
23	1	w1118 iso ♂	4
23	1	w1118 iso ♂	4
23	1	w1118 iso ♂	4
23	1	w1118 iso ♂	4
23	1	w1118 iso ♂	4
25	1	w1118 iso ♂	4
25	1	w1118 iso ♂	4
25	1	w1118 iso ♂	4
25	1	w1118 iso ♂	4
25	1	w1118 iso ♂	4
25	1	w1118 iso ♂	4
25	1	w1118 iso ♂	4
25	1	w1118 iso ♂	4
25	1	w1118 iso ♂	4
25	0	w1118 iso ♂	4
25	0	w1118 iso ♂	4
15	1	w1118 iso ♀	5
17	1	w1118 iso ♀	5
17	1	w1118 iso ♀	5
17	1	w1118 iso ♀	5
17	1	w1118 iso ♀	5
17	1	w1118 iso ♀	5
17	1	w1118 iso ♀	5
18	1	w1118 iso ♀	5
18	1	w1118 iso ♀	5
18	1	w1118 iso ♀	5
18	1	w1118 iso ♀	5
18	1	w1118 iso ♀	5
18	1	w1118 iso ♀	5
18	1	w1118 iso ♀	5
18	1	w1118 iso ♀	5
18	1	w1118 iso ♀	5
19.25	1	w1118 iso ♂	5
19.25	1	w1118 iso ♂	5
19.25	1	w1118 iso ♂	5
19.25	1	w1118 iso ♂	5
19.25	1	w1118 iso ♂	5
19.25	1	w1118 iso ♂	5
19.25	1	w1118 iso ♀	5
19.25	1	w1118 iso ♀	5
19.25	1	w1118 iso ♀	5
19.25	1	w1118 iso ♀	5
19.25	1	w1118 iso ♀	5
19.25	1	w1118 iso ♀	5
19.25	1	w1118 iso ♀	5
19.25	1	w1118 iso ♀	5
19.25	1	w1118 iso ♀	5
20	1	w1118 iso ♂	5
20	1	w1118 iso ♂	5
20	1	w1118 iso ♂	5
20	1	w1118 iso ♂	5
20	1	w1118 iso ♂	5
20	1	w1118 iso ♀	5
20	1	w1118 iso ♀	5
20	1	w1118 iso ♀	5
20	1	w1118 iso ♀	5
20	1	w1118 iso ♀	5
20	1	w1118 iso ♀	5
22.5	1	w1118 iso ♂	5
22.5	1	w1118 iso ♂	5
22.5	1	w1118 iso ♂	5
22.5	1	w1118 iso ♂	5
22.5	1	w1118 iso ♂	5
22.5	1	w1118 iso ♂	5
22.5	1	w1118 iso ♂	5
22.5	1	w1118 iso ♂	5
22.5	1	w1118 iso ♂	5
22.5	1	w1118 iso ♂	5
22.5	1	w1118 iso ♂	5
22.5	1	w1118 iso ♂	5
22.5	1	w1118 iso ♂	5
22.5	1	w1118 iso ♂	5
22.5	1	w1118 iso ♂	5
22.5	1	w1118 iso ♂	5
22.5	1	w1118 iso ♂	5
22.5	1	w1118 iso ♀	5
22.5	1	w1118 iso ♀	5
22.5	1	w1118 iso ♀	5
22.5	1	w1118 iso ♀	5
22.5	1	w1118 iso ♀	5
22.5	1	w1118 iso ♀	5
22.5	1	w1118 iso ♀	5
22.5	1	w1118 iso ♀	5
25.5	1	w1118 iso ♂	5
25.5	1	w1118 iso ♂	5
25.5	1	w1118 iso ♂	5
25.5	1	w1118 iso ♂	5
25.5	1	w1118 iso ♂	5
25.5	1	w1118 iso ♂	5
25.5	1	w1118 iso ♂	5
25.5	1	w1118 iso ♂	5
25.5	1	w1118 iso ♂	5
25.5	1	w1118 iso ♀	5
25.5	0	w1118 iso ♂	5
25.5	0	w1118 iso ♂	5
25.5	0	w1118 iso ♂	5

## Sheet: Fig1b
time (h)	Event	Genotype	Repeat
18	1	w1118 iso ♂	1
18	1	w1118 iso ♂	1
19	1	w1118 iso ♂	1
19	1	w1118 iso ♂	1
19	1	w1118 iso ♂	1
19	1	w1118 iso ♂	1
19	1	w1118 iso ♂	1
20	1	w1118 iso ♂	1
20	1	w1118 iso ♂	1
20	1	w1118 iso ♂	1
21	1	w1118 iso ♂	1
21	1	w1118 iso ♂	1
22	1	w1118 iso ♂	1
22	1	w1118 iso ♂	1
22	1	w1118 iso ♂	1
24	1	w1118 iso ♂	1
24	0	w1118 iso ♂	1
24	0	w1118 iso ♂	1
24	0	w1118 iso ♂	1
24	0	w1118 iso ♂	1
17	1	w1118 iso ♂	1
17	1	w1118 iso ♂	1
19	1	w1118 iso ♂	1
19	1	w1118 iso ♂	1
19	1	w1118 iso ♂	1
20	1	w1118 iso ♂	1
20	1	w1118 iso ♂	1
20	1	w1118 iso ♂	1
20	1	w1118 iso ♂	1
21	1	w1118 iso ♂	1
21	1	w1118 iso ♂	1
22	1	w1118 iso ♂	1
22	1	w1118 iso ♂	1
22	1	w1118 iso ♂	1
22	1	w1118 iso ♂	1
22	1	w1118 iso ♂	1
24	1	w1118 iso ♂	1
24	0	w1118 iso ♂	1
24	0	w1118 iso ♂	1
24	0	w1118 iso ♂	1
17	1	w1118 iso ♀	1
18	1	w1118 iso ♀	1
19	1	w1118 iso ♀	1
19	1	w1118 iso ♀	1
19	1	w1118 iso ♀	1
19	1	w1118 iso ♀	1
20	1	w1118 iso ♀	1
20	1	w1118 iso ♀	1
20	1	w1118 iso ♀	1
20	1	w1118 iso ♀	1
20	1	w1118 iso ♀	1
21	1	w1118 iso ♀	1
21	1	w1118 iso ♀	1
21	1	w1118 iso ♀	1
21	1	w1118 iso ♀	1
21	1	w1118 iso ♀	1
21	1	w1118 iso ♀	1
22	1	w1118 iso ♀	1
22	1	w1118 iso ♀	1
22	1	w1118 iso ♀	1
17	1	w1118 iso ♀	1
19	1	w1118 iso ♀	1
20	1	w1118 iso ♀	1
20	1	w1118 iso ♀	1
20	1	w1118 iso ♀	1
20	1	w1118 iso ♀	1
20	1	w1118 iso ♀	1
21	1	w1118 iso ♀	1
21	1	w1118 iso ♀	1
21	1	w1118 iso ♀	1
21	1	w1118 iso ♀	1
21	1	w1118 iso ♀	1
21	1	w1118 iso ♀	1
21	1	w1118 iso ♀	1
22	1	w1118 iso ♀	1
22	1	w1118 iso ♀	1
22	1	w1118 iso ♀	1
22	1	w1118 iso ♀	1
22	1	w1118 iso ♀	1
22	1	w1118 iso ♀	1
17.5	1	w1118 iso ♂	2
19.5	1	w1118 iso ♂	2
20.5	1	w1118 iso ♂	2
20.5	1	w1118 iso ♂	2
20.5	1	w1118 iso ♂	2
20.5	1	w1118 iso ♂	2
20.5	1	w1118 iso ♂	2
21.5	1	w1118 iso ♂	2
21.5	1	w1118 iso ♂	2
21.5	1	w1118 iso ♂	2
21.5	1	w1118 iso ♂	2
21.5	1	w1118 iso ♂	2
22.5	1	w1118 iso ♂	2
22.5	1	w1118 iso ♂	2
22.5	1	w1118 iso ♂	2
22.5	1	w1118 iso ♂	2
22.5	1	w1118 iso ♂	2
24.5	0	w1118 iso ♂	2
24.5	0	w1118 iso ♂	2
24.5	0	w1118 iso ♂	2
19.5	1	w1118 iso ♂	2
20.5	1	w1118 iso ♂	2
20.5	1	w1118 iso ♂	2
20.5	1	w1118 iso ♂	2
20.5	1	w1118 iso ♂	2
20.5	1	w1118 iso ♂	2
21.5	1	w1118 iso ♂	2
21.5	1	w1118 iso ♂	2
21.5	1	w1118 iso ♂	2
21.5	1	w1118 iso ♂	2
22.5	1	w1118 iso ♂	2
22.5	1	w1118 iso ♂	2
22.5	1	w1118 iso ♂	2
22.5	1	w1118 iso ♂	2
22.5	1	w1118 iso ♂	2
22.5	1	w1118 iso ♂	2
23.5	1	w1118 iso ♂	2
24.5	1	w1118 iso ♂	2
24.5	0	w1118 iso ♂	2
24.5	0	w1118 iso ♂	2
19.5	1	w1118 iso ♀	2
19.5	1	w1118 iso ♀	2
20.5	1	w1118 iso ♀	2
20.5	1	w1118 iso ♀	2
20.5	1	w1118 iso ♀	2
20.5	1	w1118 iso ♀	2
21.5	1	w1118 iso ♀	2
21.5	1	w1118 iso ♀	2
21.5	1	w1118 iso ♀	2
21.5	1	w1118 iso ♀	2
21.5	1	w1118 iso ♀	2
21.5	1	w1118 iso ♀	2
21.5	1	w1118 iso ♀	2
21.5	1	w1118 iso ♀	2
21.5	1	w1118 iso ♀	2
21.5	1	w1118 iso ♀	2
22.5	1	w1118 iso ♀	2
22.5	1	w1118 iso ♀	2
22.5	1	w1118 iso ♀	2
22.5	1	w1118 iso ♀	2
17.5	1	w1118 iso ♀	2
19.5	1	w1118 iso ♀	2
19.5	1	w1118 iso ♀	2
19.5	1	w1118 iso ♀	2
20.5	1	w1118 iso ♀	2
20.5	1	w1118 iso ♀	2
20.5	1	w1118 iso ♀	2
20.5	1	w1118 iso ♀	2
20.5	1	w1118 iso ♀	2
21.5	1	w1118 iso ♀	2
21.5	1	w1118 iso ♀	2
21.5	1	w1118 iso ♀	2
21.5	1	w1118 iso ♀	2
21.5	1	w1118 iso ♀	2
21.5	1	w1118 iso ♀	2
22.5	1	w1118 iso ♀	2
22.5	1	w1118 iso ♀	2
23.5	1	w1118 iso ♀	2
23.5	1	w1118 iso ♀	2
23.5	1	w1118 iso ♀	2
18.5	1	w1118 iso ♂	3
18.5	1	w1118 iso ♂	3
19.5	1	w1118 iso ♂	3
19.5	1	w1118 iso ♂	3
19.5	1	w1118 iso ♂	3
19.5	1	w1118 iso ♂	3
19.5	1	w1118 iso ♂	3
19.5	1	w1118 iso ♂	3
20.5	1	w1118 iso ♂	3
20.5	1	w1118 iso ♂	3
20.5	1	w1118 iso ♂	3
21.5	1	w1118 iso ♂	3
22.5	1	w1118 iso ♂	3
22.5	1	w1118 iso ♂	3
22.5	1	w1118 iso ♂	3
22.5	1	w1118 iso ♂	3
22.5	1	w1118 iso ♂	3
24.5	0	w1118 iso ♂	3
24.5	0	w1118 iso ♂	3
17.5	1	w1118 iso ♂	3
18.5	1	w1118 iso ♂	3
18.5	1	w1118 iso ♂	3
18.5	1	w1118 iso ♂	3
18.5	1	w1118 iso ♂	3
18.5	1	w1118 iso ♂	3
19.5	1	w1118 iso ♂	3
19.5	1	w1118 iso ♂	3
21.5	1	w1118 iso ♂	3
21.5	1	w1118 iso ♂	3
21.5	1	w1118 iso ♂	3
22.5	1	w1118 iso ♂	3
22.5	1	w1118 iso ♂	3
22.5	1	w1118 iso ♂	3
22.5	1	w1118 iso ♂	3
22.5	1	w1118 iso ♂	3
24.5	0	w1118 iso ♂	3
24.5	0	w1118 iso ♂	3
24.5	0	w1118 iso ♂	3
16.5	1	w1118 iso ♀	3
18.5	1	w1118 iso ♀	3
18.5	1	w1118 iso ♀	3
18.5	1	w1118 iso ♀	3
18.5	1	w1118 iso ♀	3
19.5	1	w1118 iso ♀	3
19.5	1	w1118 iso ♀	3
19.5	1	w1118 iso ♀	3
20.5	1	w1118 iso ♀	3
20.5	1	w1118 iso ♀	3
20.5	1	w1118 iso ♀	3
20.5	1	w1118 iso ♀	3
20.5	1	w1118 iso ♀	3
21.5	1	w1118 iso ♀	3
21.5	1	w1118 iso ♀	3
24.5	1	w1118 iso ♀	3
24.5	0	w1118 iso ♀	3
24.5	0	w1118 iso ♀	3
24.5	0	w1118 iso ♀	3
24.5	0	w1118 iso ♀	3
18.5	1	w1118 iso ♀	3
18.5	1	w1118 iso ♀	3
18.5	1	w1118 iso ♀	3
18.5	1	w1118 iso ♀	3
19.5	1	w1118 iso ♀	3
20.5	1	w1118 iso ♀	3
20.5	1	w1118 iso ♀	3
20.5	1	w1118 iso ♀	3
20.5	1	w1118 iso ♀	3
20.5	1	w1118 iso ♀	3
21.5	1	w1118 iso ♀	3
21.5	1	w1118 iso ♀	3
21.5	1	w1118 iso ♀	3
21.5	1	w1118 iso ♀	3
21.5	1	w1118 iso ♀	3
23.5	1	w1118 iso ♀	3
23.5	1	w1118 iso ♀	3
24.5	1	w1118 iso ♀	3
24.5	1	w1118 iso ♀	3
24.5	0	w1118 iso ♀	3
18.5	1	w1118 iso ♂	4
19.5	1	w1118 iso ♂	4
20.5	1	w1118 iso ♂	4
20.5	1	w1118 iso ♂	4
20.5	1	w1118 iso ♂	4
20.5	1	w1118 iso ♂	4
20.5	1	w1118 iso ♂	4
20.5	1	w1118 iso ♂	4
20.5	1	w1118 iso ♂	4
20.5	1	w1118 iso ♂	4
20.5	1	w1118 iso ♂	4
20.5	1	w1118 iso ♂	4
20.5	1	w1118 iso ♂	4
21.5	1	w1118 iso ♂	4
21.5	1	w1118 iso ♂	4
22.5	1	w1118 iso ♂	4
22.5	1	w1118 iso ♂	4
22.5	1	w1118 iso ♂	4
22.5	1	w1118 iso ♂	4
23.5	0	w1118 iso ♂	4
18.5	1	w1118 iso ♂	4
20.5	1	w1118 iso ♂	4
20.5	1	w1118 iso ♂	4
20.5	1	w1118 iso ♂	4
20.5	1	w1118 iso ♂	4
20.5	1	w1118 iso ♂	4
20.5	1	w1118 iso ♂	4
20.5	1	w1118 iso ♂	4
20.5	1	w1118 iso ♂	4
21.5	1	w1118 iso ♂	4
21.5	1	w1118 iso ♂	4
21.5	1	w1118 iso ♂	4
22.5	1	w1118 iso ♂	4
22.5	1	w1118 iso ♂	4
22.5	1	w1118 iso ♂	4
22.5	1	w1118 iso ♂	4
22.5	1	w1118 iso ♂	4
23.5	1	w1118 iso ♂	4
23.5	0	w1118 iso ♂	4
23.5	0	w1118 iso ♂	4
17.5	1	w1118 iso ♀	4
18.5	1	w1118 iso ♀	4
18.5	1	w1118 iso ♀	4
18.5	1	w1118 iso ♀	4
18.5	1	w1118 iso ♀	4
18.5	1	w1118 iso ♀	4
18.5	1	w1118 iso ♀	4
18.5	1	w1118 iso ♀	4
18.5	1	w1118 iso ♀	4
18.5	1	w1118 iso ♀	4
19.5	1	w1118 iso ♀	4
19.5	1	w1118 iso ♀	4
19.5	1	w1118 iso ♀	4
20.5	1	w1118 iso ♀	4
20.5	1	w1118 iso ♀	4
20.5	1	w1118 iso ♀	4
20.5	1	w1118 iso ♀	4
20.5	1	w1118 iso ♀	4
22.5	1	w1118 iso ♀	4
15.5	1	w1118 iso ♀	4
18.5	1	w1118 iso ♀	4
18.5	1	w1118 iso ♀	4
18.5	1	w1118 iso ♀	4
18.5	1	w1118 iso ♀	4
18.5	1	w1118 iso ♀	4
18.5	1	w1118 iso ♀	4
18.5	1	w1118 iso ♀	4
18.5	1	w1118 iso ♀	4
18.5	1	w1118 iso ♀	4
18.5	1	w1118 iso ♀	4
18.5	1	w1118 iso ♀	4
18.5	1	w1118 iso ♀	4
19.5	1	w1118 iso ♀	4
20.5	1	w1118 iso ♀	4
20.5	1	w1118 iso ♀	4
20.5	1	w1118 iso ♀	4
20.5	1	w1118 iso ♀	4
20.5	1	w1118 iso ♀	4

## Sheet: Fig1c
time (h)	Event	Genotype	Repeat
16	1	w1118 iso ♂ virgin	1
17	1	w1118 iso ♂ virgin	1
17	1	w1118 iso ♂ virgin	1
17	1	w1118 iso ♂ virgin	1
18	1	w1118 iso ♂ virgin	1
18	1	w1118 iso ♂ virgin	1
18	1	w1118 iso ♂ virgin	1
18	1	w1118 iso ♂ virgin	1
18	1	w1118 iso ♂ virgin	1
18	1	w1118 iso ♂ virgin	1
18	1	w1118 iso ♂ virgin	1
19	1	w1118 iso ♂ virgin	1
19	1	w1118 iso ♂ virgin	1
19	1	w1118 iso ♂ virgin	1
20	1	w1118 iso ♂ virgin	1
20	1	w1118 iso ♂ virgin	1
20	1	w1118 iso ♂ virgin	1
21	1	w1118 iso ♂ virgin	1
22	0	w1118 iso ♂ virgin	1
22	0	w1118 iso ♂ virgin	1
18	1	w1118 iso ♂ virgin	1
18	1	w1118 iso ♂ virgin	1
19	1	w1118 iso ♂ virgin	1
20	1	w1118 iso ♂ virgin	1
20	1	w1118 iso ♂ virgin	1
20	1	w1118 iso ♂ virgin	1
20	1	w1118 iso ♂ virgin	1
21	1	w1118 iso ♂ virgin	1
21	1	w1118 iso ♂ virgin	1
21	1	w1118 iso ♂ virgin	1
21	1	w1118 iso ♂ virgin	1
21	1	w1118 iso ♂ virgin	1
22	0	w1118 iso ♂ virgin	1
22	0	w1118 iso ♂ virgin	1
22	0	w1118 iso ♂ virgin	1
22	0	w1118 iso ♂ virgin	1
22	0	w1118 iso ♂ virgin	1
22	0	w1118 iso ♂ virgin	1
17	1	w1118 iso ♀ virgin	1
17	1	w1118 iso ♀ virgin	1
17	1	w1118 iso ♀ virgin	1
18	1	w1118 iso ♀ virgin	1
18	1	w1118 iso ♀ virgin	1
18	1	w1118 iso ♀ virgin	1
18	1	w1118 iso ♀ virgin	1
19	1	w1118 iso ♀ virgin	1
19	1	w1118 iso ♀ virgin	1
19	1	w1118 iso ♀ virgin	1
19	1	w1118 iso ♀ virgin	1
19	1	w1118 iso ♀ virgin	1
19	1	w1118 iso ♀ virgin	1
19	1	w1118 iso ♀ virgin	1
19	1	w1118 iso ♀ virgin	1
20	1	w1118 iso ♀ virgin	1
21	1	w1118 iso ♀ virgin	1
21	1	w1118 iso ♀ virgin	1
21	1	w1118 iso ♀ virgin	1
22	0	w1118 iso ♀ virgin	1
17	1	w1118 iso ♀ virgin	1
17	1	w1118 iso ♀ virgin	1
17	1	w1118 iso ♀ virgin	1
17	1	w1118 iso ♀ virgin	1
17	1	w1118 iso ♀ virgin	1
18	1	w1118 iso ♀ virgin	1
18	1	w1118 iso ♀ virgin	1
18	1	w1118 iso ♀ virgin	1
18	1	w1118 iso ♀ virgin	1
18	1	w1118 iso ♀ virgin	1
18	1	w1118 iso ♀ virgin	1
19	1	w1118 iso ♀ virgin	1
20	1	w1118 iso ♀ virgin	1
20	1	w1118 iso ♀ virgin	1
22	1	w1118 iso ♀ virgin	1
15.5	1	w1118 iso ♂ virgin	2
16.5	1	w1118 iso ♂ virgin	2
17.5	1	w1118 iso ♂ virgin	2
18.5	1	w1118 iso ♂ virgin	2
18.5	1	w1118 iso ♂ virgin	2
20.5	1	w1118 iso ♂ virgin	2
20.5	1	w1118 iso ♂ virgin	2
20.5	1	w1118 iso ♂ virgin	2
20.5	1	w1118 iso ♂ virgin	2
20.5	1	w1118 iso ♂ virgin	2
20.5	1	w1118 iso ♂ virgin	2
22.5	1	w1118 iso ♂ virgin	2
22.5	1	w1118 iso ♂ virgin	2
22.5	1	w1118 iso ♂ virgin	2
22.5	1	w1118 iso ♂ virgin	2
22.5	1	w1118 iso ♂ virgin	2
22.5	1	w1118 iso ♂ virgin	2
23.5	0	w1118 iso ♂ virgin	2
23.5	0	w1118 iso ♂ virgin	2
23.5	0	w1118 iso ♂ virgin	2
18.5	1	w1118 iso ♂ virgin	2
18.5	1	w1118 iso ♂ virgin	2
19.5	1	w1118 iso ♂ virgin	2
20.5	1	w1118 iso ♂ virgin	2
20.5	1	w1118 iso ♂ virgin	2
20.5	1	w1118 iso ♂ virgin	2
20.5	1	w1118 iso ♂ virgin	2
20.5	1	w1118 iso ♂ virgin	2
20.5	1	w1118 iso ♂ virgin	2
20.5	1	w1118 iso ♂ virgin	2
21.5	1	w1118 iso ♂ virgin	2
21.5	1	w1118 iso ♂ virgin	2
21.5	1	w1118 iso ♂ virgin	2
22.5	1	w1118 iso ♂ virgin	2
22.5	1	w1118 iso ♂ virgin	2
23.5	1	w1118 iso ♂ virgin	2
23.5	1	w1118 iso ♂ virgin	2
23.5	0	w1118 iso ♂ virgin	2
23.5	0	w1118 iso ♂ virgin	2
23.5	0	w1118 iso ♂ virgin	2
16.5	1	w1118 iso ♀ virgin	2
16.5	1	w1118 iso ♀ virgin	2
16.5	1	w1118 iso ♀ virgin	2
16.5	1	w1118 iso ♀ virgin	2
17.5	1	w1118 iso ♀ virgin	2
17.5	1	w1118 iso ♀ virgin	2
18.5	1	w1118 iso ♀ virgin	2
18.5	1	w1118 iso ♀ virgin	2
19.5	1	w1118 iso ♀ virgin	2
19.5	1	w1118 iso ♀ virgin	2
19.5	1	w1118 iso ♀ virgin	2
19.5	1	w1118 iso ♀ virgin	2
19.5	1	w1118 iso ♀ virgin	2
20.5	1	w1118 iso ♀ virgin	2
20.5	1	w1118 iso ♀ virgin	2
21.5	1	w1118 iso ♀ virgin	2
21.5	1	w1118 iso ♀ virgin	2
21.5	1	w1118 iso ♀ virgin	2
23.5	1	w1118 iso ♀ virgin	2
15.5	1	w1118 iso ♀ virgin	2
16.5	1	w1118 iso ♀ virgin	2
16.5	1	w1118 iso ♀ virgin	2
16.5	1	w1118 iso ♀ virgin	2
17.5	1	w1118 iso ♀ virgin	2
18.5	1	w1118 iso ♀ virgin	2
18.5	1	w1118 iso ♀ virgin	2
18.5	1	w1118 iso ♀ virgin	2
18.5	1	w1118 iso ♀ virgin	2
18.5	1	w1118 iso ♀ virgin	2
18.5	1	w1118 iso ♀ virgin	2
18.5	1	w1118 iso ♀ virgin	2
18.5	1	w1118 iso ♀ virgin	2
18.5	1	w1118 iso ♀ virgin	2
20.5	1	w1118 iso ♀ virgin	2
20.5	1	w1118 iso ♀ virgin	2
23.5	1	w1118 iso ♀ virgin	2
23.5	0	w1118 iso ♀ virgin	2
23.5	0	w1118 iso ♀ virgin	2

## Sheet: Fig1d
	w1118 iso ♂															w1118 iso ♀
0h	8.30682	12.0247	8.64386	8.22882	11.2877		6.05889	6.86625	5.05889	5.05889	6.86625	6.64386	5.64386	5.64386	7.51833	8.45121	10.3808	10.9658	8.58246	9.70275	7.22882	5.05889	6.38082	7.51833	7.05889	6.38082	6.86625	8.05889	6.64386	6.38082
2h	9.45121	9.30682	8.30682	7.22882	6.38082	9.30682	8.30682	5.64386	9.48516	5.05889	6.64386	7.05889	10.5183	8.58246	6.86625	7.05889	6.05889	11.3808	10.7027	8.45121	9.73132	8.75933	9.64386	9.89178	9.22882	6.38082	9.91687	7.96578	9.51833	11.2877
6h	11.0813	11.1882	8.81378	9.75933	9.91687	10.3808	9.05889	7.64386	10.2487	8.38082	10.9658	10.9658	9.05889	9.81378	10.9415	10.9658	12.5903	10.5183	11.0813	10.8403	12.5903	13.1357	13.3808	15.2877	13.1087	12.1357	11.1882	10.6439	10.3808	12.1357
10h	19.7526	15.4576	18.417	16.8926	18.8827	16.4307	16.0247	17.5976	16.7027	17.4442	19.9554	16.7027	17.7471	14.335	14.4032	19.9073	15.0247	16.9316	17.129	19.3101	17.1785	17.3752	17.9974	19.1121	17.714	16.3466	16.5356	18.6096	16.3752	20.1946
16h	23.047	17.0603	21.5945	21.5945	22.2046	23.128	22.5945	23.2535	22.7042	21.806	20.9554	21.8702	20.3101	21.806	22.1015	23.7895	21.4341	23.5364	22.154	19.3822	23.756	22.3466	24.4759	23.8385	25.369	23.3239	24.2414	23.4127	22.4759	22.391
