# Supplementary material for: Sex bias in iron sequestration by transferrin 1 modulates sexually dimorphic infection outcomes in Drosophila melanogaster
Source: Genetics. 2026 Mar 2;233(1):iyag058. doi: 10.1093/genetics/iyag058 (PMC13147530; doi:10.1093/genetics/iyag058)
Supplement: iyag058_Supplementary_Data [file iyag058_supplementary_data.zip › Table_S2_GENETICS-2026-308984.xlsx]

## Sheet: Fig2a
	Canton S ♂	Canton S ♀
Head	539	748
Eye	1166	725
Brain/CNS	318	218
Thoracicoabdominal ganglion	609	513
Crop	96	26
Midgut	7.7	3.3
Hindgut	23	141
Malphigian Tubules	19	11
Rectal pad	40	55
Salivary gland	152	40
Fat body	892	379
Heart	1071	404
Carcass	959	453
Whole body	451	96
Source: Krause, S. A., Overend, G., Dow, J. A.T. and Leader, D. P. (2020) FlyAtlas 2 in 2022: enhancements to the Drosophila melanogaster expression atlas. Nucleic Acids Research 50 D1010–D1015.

## Sheet: Fig2b
	w1118 iso ♂									w1118 iso ♀
UC	0.12	0.11	0.11	0.17	0.18	0.26	0.13	0.14	0.11	0.01	0.01	0.01	0.02	0.02	0.06	0.01	0.01	0.01
6h	0.42	0.35	0.38	0.48	0.43	0.48	0.55	0.27	0.53	0.12	0.15	0.13	0.23	0.17	0.16	0.23	0.23	0.22
16h	0.64	0.76	0.73	0.84	0.98	0.97	1.1	0.84	1.21	0.26	0.26	0.2	0.41	0.35	0.36	0.26	0.28	0.24

## Sheet: Fig2c
	w1118 iso ♂							w1118 iso ♀
UC	1	1	1	1	1	1	1	1.14306	2.42375	1.83594	1.08263	1.8474	1.41102	1.9256
1.5h	1.20505	1.09784	1.37257	0.928901	1.1512			1.45541	1.83671	2.04571	1.00192	1.67159
3h	1.42203		0.746399	1.36895	0.890999			1.66762	1.74561	1.41014	1.08071	1.26371
6h	1.02384	0.841431	0.987477	0.842429	0.683544	0.787932	1.06444	1.32427	1.60729	1.56356	0.969254	0.943741	0.772628	1.2109
9h	0.957082	0.966262	0.92799	0.533051	0.841772			1.08107	2.43387	0.915466	0.629131	1.17581
12h	0.558894		0.63995	0.410069	0.711674			0.718646	0.81444	1.82342	0.48309	0.869901
15h	0.444444	0.69973	0.834064	0.317832	0.64135			0.797329	0.915655	0.96556	0.427364	0.785513

## Sheet: Fig2d
	FAC (5mM)						sucrose
w1118 iso ♂	1.58151	1.19853	1.0616	1.34647	1.5618	1.34726	1	1	1	1	1	1
w1118 iso ♀	2.68241	2.32499	2.05517	2.32812	2.60424	2.30347	1.666	1.66897	1.17675	1.60802	1.58677	1.36739

## Sheet: Fig2e
Time (h)	Event	Genotype	Repeat
18.25	1	♂ sucrose	1
18.25	1	♂ sucrose	1
20.25	1	♂ sucrose	1
20.25	1	♂ sucrose	1
20.25	1	♂ sucrose	1
20.25	1	♂ sucrose	1
22.25	1	♂ sucrose	1
22.25	1	♂ sucrose	1
22.25	1	♂ sucrose	1
22.25	1	♂ sucrose	1
22.25	1	♂ sucrose	1
22.25	1	♂ sucrose	1
22.25	1	♂ sucrose	1
22.25	1	♂ sucrose	1
22.25	0	♂ sucrose	1
22.25	0	♂ sucrose	1
22.25	0	♂ sucrose	1
22.25	0	♂ sucrose	1
22.25	0	♂ sucrose	1
22.25	0	♂ sucrose	1
16.25	1	♂ sucrose	1
18.25	1	♂ sucrose	1
18.25	1	♂ sucrose	1
18.25	1	♂ sucrose	1
18.25	1	♂ sucrose	1
20.25	1	♂ sucrose	1
20.25	1	♂ sucrose	1
20.25	1	♂ sucrose	1
20.25	1	♂ sucrose	1
20.25	1	♂ sucrose	1
20.25	1	♂ sucrose	1
20.25	1	♂ sucrose	1
22.25	1	♂ sucrose	1
22.25	1	♂ sucrose	1
22.25	0	♂ sucrose	1
22.25	0	♂ sucrose	1
22.25	0	♂ sucrose	1
22.25	0	♂ sucrose	1
16.25	1	♂ sucrose	1
16.25	1	♂ sucrose	1
16.25	1	♂ sucrose	1
18.25	1	♂ sucrose	1
18.25	1	♂ sucrose	1
18.25	1	♂ sucrose	1
18.25	1	♂ sucrose	1
18.25	1	♂ sucrose	1
18.25	1	♂ sucrose	1
18.25	1	♂ sucrose	1
18.25	1	♂ sucrose	1
18.25	1	♂ sucrose	1
18.25	1	♂ sucrose	1
18.25	1	♂ sucrose	1
18.25	1	♂ sucrose	1
20.25	1	♂ sucrose	1
20.25	1	♂ sucrose	1
22.25	1	♂ sucrose	1
22.25	1	♂ sucrose	1
22.25	1	♂ sucrose	1
15.5	1	♀ sucrose	1
18.25	1	♀ sucrose	1
18.25	1	♀ sucrose	1
18.25	1	♀ sucrose	1
18.25	1	♀ sucrose	1
18.25	1	♀ sucrose	1
18.25	1	♀ sucrose	1
18.25	1	♀ sucrose	1
18.25	1	♀ sucrose	1
20.25	1	♀ sucrose	1
20.25	1	♀ sucrose	1
20.25	1	♀ sucrose	1
20.25	1	♀ sucrose	1
20.25	1	♀ sucrose	1
20.25	1	♀ sucrose	1
20.25	1	♀ sucrose	1
20.25	1	♀ sucrose	1
20.25	1	♀ sucrose	1
20.25	1	♀ sucrose	1
22.25	1	♀ sucrose	1
16.25	1	♀ sucrose	1
18.25	1	♀ sucrose	1
18.25	1	♀ sucrose	1
18.25	1	♀ sucrose	1
18.25	1	♀ sucrose	1
18.25	1	♀ sucrose	1
18.25	1	♀ sucrose	1
18.25	1	♀ sucrose	1
18.25	1	♀ sucrose	1
18.25	1	♀ sucrose	1
18.25	1	♀ sucrose	1
18.25	1	♀ sucrose	1
18.25	1	♀ sucrose	1
18.25	1	♀ sucrose	1
20.25	1	♀ sucrose	1
20.25	1	♀ sucrose	1
20.25	1	♀ sucrose	1
20.25	1	♀ sucrose	1
22.25	1	♀ sucrose	1
18.25	1	♀ sucrose	1
18.25	1	♀ sucrose	1
18.25	1	♀ sucrose	1
18.25	1	♀ sucrose	1
18.25	1	♀ sucrose	1
18.25	1	♀ sucrose	1
18.25	1	♀ sucrose	1
18.25	1	♀ sucrose	1
20.25	1	♀ sucrose	1
20.25	1	♀ sucrose	1
20.25	1	♀ sucrose	1
20.25	1	♀ sucrose	1
20.25	1	♀ sucrose	1
20.25	1	♀ sucrose	1
20.25	1	♀ sucrose	1
20.25	1	♀ sucrose	1
20.25	1	♀ sucrose	1
20.25	1	♀ sucrose	1
22.25	1	♀ sucrose	1
22.25	1	♀ sucrose	1
14	1	♂ FAC	1
15.5	1	♂ FAC	1
15.5	1	♂ FAC	1
15.5	1	♂ FAC	1
16.25	1	♂ FAC	1
16.25	1	♂ FAC	1
16.25	1	♂ FAC	1
18.25	1	♂ FAC	1
18.25	1	♂ FAC	1
18.25	1	♂ FAC	1
18.25	1	♂ FAC	1
18.25	1	♂ FAC	1
18.25	1	♂ FAC	1
18.25	1	♂ FAC	1
20.25	1	♂ FAC	1
20.25	1	♂ FAC	1
20.25	1	♂ FAC	1
20.25	1	♂ FAC	1
22.25	1	♂ FAC	1
22.25	0	♂ FAC	1
15.5	1	♂ FAC	1
15.5	1	♂ FAC	1
16.25	1	♂ FAC	1
16.25	1	♂ FAC	1
16.25	1	♂ FAC	1
18.25	1	♂ FAC	1
18.25	1	♂ FAC	1
18.25	1	♂ FAC	1
18.25	1	♂ FAC	1
18.25	1	♂ FAC	1
18.25	1	♂ FAC	1
18.25	1	♂ FAC	1
18.25	1	♂ FAC	1
20.25	1	♂ FAC	1
20.25	1	♂ FAC	1
20.25	1	♂ FAC	1
20.25	1	♂ FAC	1
22.25	1	♂ FAC	1
22.25	1	♂ FAC	1
15.5	1	♂ FAC	1
15.5	1	♂ FAC	1
15.5	1	♂ FAC	1
18.25	1	♂ FAC	1
18.25	1	♂ FAC	1
18.25	1	♂ FAC	1
18.25	1	♂ FAC	1
18.25	1	♂ FAC	1
18.25	1	♂ FAC	1
18.25	1	♂ FAC	1
18.25	1	♂ FAC	1
18.25	1	♂ FAC	1
18.25	1	♂ FAC	1
18.25	1	♂ FAC	1
18.25	1	♂ FAC	1
20.25	1	♂ FAC	1
20.25	1	♂ FAC	1
20.25	1	♂ FAC	1
22.25	1	♂ FAC	1
22.25	1	♂ FAC	1
14	1	♀ FAC	1
18.25	1	♀ FAC	1
18.25	1	♀ FAC	1
18.25	1	♀ FAC	1
18.25	1	♀ FAC	1
18.25	1	♀ FAC	1
18.25	1	♀ FAC	1
18.25	1	♀ FAC	1
18.25	1	♀ FAC	1
18.25	1	♀ FAC	1
20.25	1	♀ FAC	1
20.25	1	♀ FAC	1
20.25	1	♀ FAC	1
20.25	1	♀ FAC	1
20.25	1	♀ FAC	1
20.25	1	♀ FAC	1
20.25	1	♀ FAC	1
22.25	1	♀ FAC	1
22.25	1	♀ FAC	1
22.25	0	♀ FAC	1
15.5	1	♀ FAC	1
16.25	1	♀ FAC	1
18.25	1	♀ FAC	1
18.25	1	♀ FAC	1
20.25	1	♀ FAC	1
20.25	1	♀ FAC	1
20.25	1	♀ FAC	1
20.25	1	♀ FAC	1
20.25	1	♀ FAC	1
20.25	1	♀ FAC	1
20.25	1	♀ FAC	1
20.25	1	♀ FAC	1
20.25	1	♀ FAC	1
20.25	1	♀ FAC	1
20.25	1	♀ FAC	1
20.25	1	♀ FAC	1
20.25	1	♀ FAC	1
20.25	1	♀ FAC	1
20.25	1	♀ FAC	1
22.25	0	♀ FAC	1
16.25	1	♀ FAC	1
16.25	1	♀ FAC	1
16.25	1	♀ FAC	1
18.25	1	♀ FAC	1
18.25	1	♀ FAC	1
18.25	1	♀ FAC	1
18.25	1	♀ FAC	1
18.25	1	♀ FAC	1
18.25	1	♀ FAC	1
18.25	1	♀ FAC	1
20.25	1	♀ FAC	1
20.25	1	♀ FAC	1
20.25	1	♀ FAC	1
20.25	1	♀ FAC	1
20.25	1	♀ FAC	1
22.25	1	♀ FAC	1
22.25	1	♀ FAC	1
22.25	1	♀ FAC	1
22.25	1	♀ FAC	1
22.25	0	♀ FAC	1
15	1	♂ sucrose	2
21.5	1	♂ sucrose	2
21.5	1	♂ sucrose	2
21.5	1	♂ sucrose	2
21.5	1	♂ sucrose	2
21.5	1	♂ sucrose	2
21.5	1	♂ sucrose	2
21.5	1	♂ sucrose	2
21.5	1	♂ sucrose	2
21.5	1	♂ sucrose	2
26.25	1	♂ sucrose	2
26.25	1	♂ sucrose	2
26.25	1	♂ sucrose	2
26.25	1	♂ sucrose	2
26.25	1	♂ sucrose	2
26.25	1	♂ sucrose	2
26.25	1	♂ sucrose	2
26.25	1	♂ sucrose	2
26.25	0	♂ sucrose	2
26.25	0	♂ sucrose	2
18.75	1	♂ sucrose	2
18.75	1	♂ sucrose	2
18.75	1	♂ sucrose	2
18.75	1	♂ sucrose	2
18.75	1	♂ sucrose	2
18.75	1	♂ sucrose	2
21.5	1	♂ sucrose	2
21.5	1	♂ sucrose	2
21.5	1	♂ sucrose	2
21.5	1	♂ sucrose	2
21.5	1	♂ sucrose	2
21.5	1	♂ sucrose	2
21.5	1	♂ sucrose	2
21.5	1	♂ sucrose	2
21.5	1	♂ sucrose	2
26.25	1	♂ sucrose	2
26.25	1	♂ sucrose	2
26.25	1	♂ sucrose	2
26.25	1	♂ sucrose	2
15	1	♂ sucrose	2
17.5	1	♂ sucrose	2
17.5	1	♂ sucrose	2
17.5	1	♂ sucrose	2
18.75	1	♂ sucrose	2
18.75	1	♂ sucrose	2
18.75	1	♂ sucrose	2
18.75	1	♂ sucrose	2
18.75	1	♂ sucrose	2
18.75	1	♂ sucrose	2
18.75	1	♂ sucrose	2
18.75	1	♂ sucrose	2
21.5	1	♂ sucrose	2
21.5	1	♂ sucrose	2
21.5	1	♂ sucrose	2
21.5	1	♂ sucrose	2
21.5	1	♂ sucrose	2
21.5	1	♂ sucrose	2
21.5	1	♂ sucrose	2
26.25	1	♂ sucrose	2
15	1	♀ sucrose	2
17.5	1	♀ sucrose	2
17.5	1	♀ sucrose	2
18.75	1	♀ sucrose	2
18.75	1	♀ sucrose	2
18.75	1	♀ sucrose	2
18.75	1	♀ sucrose	2
18.75	1	♀ sucrose	2
18.75	1	♀ sucrose	2
18.75	1	♀ sucrose	2
18.75	1	♀ sucrose	2
18.75	1	♀ sucrose	2
18.75	1	♀ sucrose	2
18.75	1	♀ sucrose	2
18.75	1	♀ sucrose	2
21.5	1	♀ sucrose	2
21.5	1	♀ sucrose	2
21.5	1	♀ sucrose	2
21.5	1	♀ sucrose	2
21.5	1	♀ sucrose	2
17.5	1	♀ sucrose	2
17.5	1	♀ sucrose	2
17.5	1	♀ sucrose	2
17.5	1	♀ sucrose	2
17.5	1	♀ sucrose	2
17.5	1	♀ sucrose	2
17.5	1	♀ sucrose	2
18.75	1	♀ sucrose	2
18.75	1	♀ sucrose	2
18.75	1	♀ sucrose	2
18.75	1	♀ sucrose	2
18.75	1	♀ sucrose	2
18.75	1	♀ sucrose	2
21.5	1	♀ sucrose	2
21.5	1	♀ sucrose	2
21.5	1	♀ sucrose	2
21.5	1	♀ sucrose	2
21.5	1	♀ sucrose	2
21.5	1	♀ sucrose	2
26.25	1	♀ sucrose	2
17.5	1	♀ sucrose	2
17.5	1	♀ sucrose	2
18.75	1	♀ sucrose	2
18.75	1	♀ sucrose	2
18.75	1	♀ sucrose	2
18.75	1	♀ sucrose	2
18.75	1	♀ sucrose	2
18.75	1	♀ sucrose	2
21.5	1	♀ sucrose	2
21.5	1	♀ sucrose	2
21.5	1	♀ sucrose	2
21.5	1	♀ sucrose	2
21.5	1	♀ sucrose	2
21.5	1	♀ sucrose	2
21.5	1	♀ sucrose	2
21.5	1	♀ sucrose	2
21.5	1	♀ sucrose	2
21.5	1	♀ sucrose	2
26.25	1	♀ sucrose	2
26.25	1	♀ sucrose	2
15	1	♂ FAC	2
17.5	1	♂ FAC	2
18.75	1	♂ FAC	2
18.75	1	♂ FAC	2
18.75	1	♂ FAC	2
21.5	1	♂ FAC	2
21.5	1	♂ FAC	2
21.5	1	♂ FAC	2
21.5	1	♂ FAC	2
21.5	1	♂ FAC	2
21.5	1	♂ FAC	2
21.5	1	♂ FAC	2
21.5	1	♂ FAC	2
21.5	1	♂ FAC	2
26.25	1	♂ FAC	2
26.25	1	♂ FAC	2
26.25	1	♂ FAC	2
26.25	1	♂ FAC	2
26.25	1	♂ FAC	2
26.25	1	♂ FAC	2
17.5	1	♂ FAC	2
18.75	1	♂ FAC	2
18.75	1	♂ FAC	2
18.75	1	♂ FAC	2
18.75	1	♂ FAC	2
18.75	1	♂ FAC	2
21.5	1	♂ FAC	2
21.5	1	♂ FAC	2
21.5	1	♂ FAC	2
21.5	1	♂ FAC	2
21.5	1	♂ FAC	2
21.5	1	♂ FAC	2
21.5	1	♂ FAC	2
21.5	1	♂ FAC	2
21.5	1	♂ FAC	2
26.25	1	♂ FAC	2
26.25	1	♂ FAC	2
26.25	1	♂ FAC	2
26.25	1	♂ FAC	2
26.25	1	♂ FAC	2
17.5	1	♂ FAC	2
17.5	1	♂ FAC	2
17.5	1	♂ FAC	2
18.75	1	♂ FAC	2
18.75	1	♂ FAC	2
21.5	1	♂ FAC	2
21.5	1	♂ FAC	2
21.5	1	♂ FAC	2
21.5	1	♂ FAC	2
21.5	1	♂ FAC	2
21.5	1	♂ FAC	2
21.5	1	♂ FAC	2
21.5	1	♂ FAC	2
26.25	1	♂ FAC	2
26.25	1	♂ FAC	2
26.25	1	♂ FAC	2
26.25	1	♂ FAC	2
26.25	1	♂ FAC	2
26.25	1	♂ FAC	2
26.25	0	♂ FAC	2
17.5	1	♀ FAC	2
17.5	1	♀ FAC	2
17.5	1	♀ FAC	2
17.5	1	♀ FAC	2
17.5	1	♀ FAC	2
18.75	1	♀ FAC	2
18.75	1	♀ FAC	2
18.75	1	♀ FAC	2
18.75	1	♀ FAC	2
18.75	1	♀ FAC	2
18.75	1	♀ FAC	2
18.75	1	♀ FAC	2
18.75	1	♀ FAC	2
21.5	1	♀ FAC	2
21.5	1	♀ FAC	2
21.5	1	♀ FAC	2
21.5	1	♀ FAC	2
21.5	1	♀ FAC	2
21.5	1	♀ FAC	2
17.5	1	♀ FAC	2
17.5	1	♀ FAC	2
18.75	1	♀ FAC	2
18.75	1	♀ FAC	2
18.75	1	♀ FAC	2
18.75	1	♀ FAC	2
18.75	1	♀ FAC	2
21.5	1	♀ FAC	2
21.5	1	♀ FAC	2
21.5	1	♀ FAC	2
21.5	1	♀ FAC	2
21.5	1	♀ FAC	2
21.5	1	♀ FAC	2
21.5	1	♀ FAC	2
21.5	1	♀ FAC	2
21.5	1	♀ FAC	2
21.5	1	♀ FAC	2
21.5	1	♀ FAC	2
21.5	1	♀ FAC	2
21.5	1	♀ FAC	2
15	1	♀ FAC	2
17.5	1	♀ FAC	2
18.75	1	♀ FAC	2
18.75	1	♀ FAC	2
18.75	1	♀ FAC	2
18.75	1	♀ FAC	2
18.75	1	♀ FAC	2
18.75	1	♀ FAC	2
18.75	1	♀ FAC	2
18.75	1	♀ FAC	2
18.75	1	♀ FAC	2
18.75	1	♀ FAC	2
21.5	1	♀ FAC	2
21.5	1	♀ FAC	2
21.5	1	♀ FAC	2
21.5	1	♀ FAC	2
21.5	1	♀ FAC	2
21.5	1	♀ FAC	2
26.25	1	♀ FAC	2
26.25	1	♀ FAC	2
25	0	FAC unchallenged ♂	1
25	0	FAC unchallenged ♂	1
25	0	FAC unchallenged ♂	1
25	0	FAC unchallenged ♂	1
25	0	FAC unchallenged ♂	1
25	0	FAC unchallenged ♂	1
25	0	FAC unchallenged ♂	1
25	0	FAC unchallenged ♂	1
25	0	FAC unchallenged ♂	1
25	0	FAC unchallenged ♂	1
25	0	FAC unchallenged ♂	1
25	0	FAC unchallenged ♂	1
25	0	FAC unchallenged ♂	1
25	0	FAC unchallenged ♂	1
25	0	FAC unchallenged ♂	1
25	0	FAC unchallenged ♂	1
25	0	FAC unchallenged ♂	1
25	0	FAC unchallenged ♂	1
25	0	FAC unchallenged ♂	1
25	0	FAC unchallenged ♂	1
25	0	FAC unchallenged ♂	1
25	0	FAC unchallenged ♂	1
25	0	FAC unchallenged ♂	1
25	0	FAC unchallenged ♂	1
25	0	FAC unchallenged ♂	1
25	0	FAC unchallenged ♂	1
25	0	FAC unchallenged ♂	1
25	0	FAC unchallenged ♂	1
25	0	FAC unchallenged ♂	1
25	0	FAC unchallenged ♂	1
25	0	FAC unchallenged ♂	1
25	0	FAC unchallenged ♂	1
25	0	FAC unchallenged ♂	1
25	0	FAC unchallenged ♂	1
25	0	FAC unchallenged ♂	1
25	0	FAC unchallenged ♂	1
25	0	FAC unchallenged ♂	1
25	0	FAC unchallenged ♂	1
25	0	FAC unchallenged ♂	1
25	0	FAC unchallenged ♂	1
25	0	FAC unchallenged ♀	1
25	0	FAC unchallenged ♀	1
25	0	FAC unchallenged ♀	1
25	0	FAC unchallenged ♀	1
25	0	FAC unchallenged ♀	1
25	0	FAC unchallenged ♀	1
25	0	FAC unchallenged ♀	1
25	0	FAC unchallenged ♀	1
25	0	FAC unchallenged ♀	1
25	0	FAC unchallenged ♀	1
25	0	FAC unchallenged ♀	1
25	0	FAC unchallenged ♀	1
25	0	FAC unchallenged ♀	1
25	0	FAC unchallenged ♀	1
25	0	FAC unchallenged ♀	1
25	0	FAC unchallenged ♀	1
25	0	FAC unchallenged ♀	1
25	0	FAC unchallenged ♀	1
25	0	FAC unchallenged ♀	1
25	0	FAC unchallenged ♀	1
25	0	FAC unchallenged ♀	1
25	0	FAC unchallenged ♀	1
25	0	FAC unchallenged ♀	1
25	0	FAC unchallenged ♀	1
25	0	FAC unchallenged ♀	1
25	0	FAC unchallenged ♀	1
25	0	FAC unchallenged ♀	1
25	0	FAC unchallenged ♀	1
25	0	FAC unchallenged ♀	1
25	0	FAC unchallenged ♀	1
25	0	FAC unchallenged ♀	1
25	0	FAC unchallenged ♀	1
25	0	FAC unchallenged ♀	1
25	0	FAC unchallenged ♀	1
25	0	FAC unchallenged ♀	1
25	0	FAC unchallenged ♀	1
25	0	FAC unchallenged ♀	1
25	0	FAC unchallenged ♀	1
25	0	FAC unchallenged ♀	1
25	0	FAC unchallenged ♀	1
23.75	0	FAC unchallenged ♂	2
23.75	0	FAC unchallenged ♂	2
23.75	0	FAC unchallenged ♂	2
23.75	0	FAC unchallenged ♂	2
23.75	0	FAC unchallenged ♂	2
23.75	0	FAC unchallenged ♂	2
23.75	0	FAC unchallenged ♂	2
23.75	0	FAC unchallenged ♂	2
23.75	0	FAC unchallenged ♂	2
23.75	0	FAC unchallenged ♂	2
23.75	0	FAC unchallenged ♂	2
23.75	0	FAC unchallenged ♂	2
23.75	0	FAC unchallenged ♂	2
23.75	0	FAC unchallenged ♂	2
23.75	0	FAC unchallenged ♂	2
23.75	0	FAC unchallenged ♂	2
23.75	0	FAC unchallenged ♂	2
23.75	0	FAC unchallenged ♂	2
23.75	0	FAC unchallenged ♂	2
23.75	0	FAC unchallenged ♂	2
23.75	0	FAC unchallenged ♂	2
23.75	0	FAC unchallenged ♂	2
23.75	0	FAC unchallenged ♂	2
23.75	0	FAC unchallenged ♂	2
23.75	0	FAC unchallenged ♂	2
23.75	0	FAC unchallenged ♂	2
23.75	0	FAC unchallenged ♂	2
23.75	0	FAC unchallenged ♂	2
23.75	0	FAC unchallenged ♂	2
23.75	0	FAC unchallenged ♂	2
23.75	0	FAC unchallenged ♂	2
23.75	0	FAC unchallenged ♂	2
23.75	0	FAC unchallenged ♂	2
23.75	0	FAC unchallenged ♂	2
23.75	0	FAC unchallenged ♂	2
23.75	0	FAC unchallenged ♂	2
23.75	0	FAC unchallenged ♂	2
23.75	0	FAC unchallenged ♂	2
23.75	0	FAC unchallenged ♂	2
23.75	0	FAC unchallenged ♂	2
23.75	0	FAC unchallenged ♀	2
23.75	0	FAC unchallenged ♀	2
23.75	0	FAC unchallenged ♀	2
23.75	0	FAC unchallenged ♀	2
23.75	0	FAC unchallenged ♀	2
23.75	0	FAC unchallenged ♀	2
23.75	0	FAC unchallenged ♀	2
23.75	0	FAC unchallenged ♀	2
23.75	0	FAC unchallenged ♀	2
23.75	0	FAC unchallenged ♀	2
23.75	0	FAC unchallenged ♀	2
23.75	0	FAC unchallenged ♀	2
23.75	0	FAC unchallenged ♀	2
23.75	0	FAC unchallenged ♀	2
23.75	0	FAC unchallenged ♀	2
23.75	0	FAC unchallenged ♀	2
23.75	0	FAC unchallenged ♀	2
23.75	0	FAC unchallenged ♀	2
23.75	0	FAC unchallenged ♀	2
23.75	0	FAC unchallenged ♀	2
23.75	0	FAC unchallenged ♀	2
23.75	0	FAC unchallenged ♀	2
23.75	0	FAC unchallenged ♀	2
23.75	0	FAC unchallenged ♀	2
23.75	0	FAC unchallenged ♀	2
23.75	0	FAC unchallenged ♀	2
23.75	0	FAC unchallenged ♀	2
23.75	0	FAC unchallenged ♀	2
23.75	0	FAC unchallenged ♀	2
23.75	0	FAC unchallenged ♀	2
23.75	0	FAC unchallenged ♀	2
23.75	0	FAC unchallenged ♀	2
23.75	0	FAC unchallenged ♀	2
23.75	0	FAC unchallenged ♀	2
23.75	0	FAC unchallenged ♀	2
23.75	0	FAC unchallenged ♀	2
23.75	0	FAC unchallenged ♀	2
23.75	0	FAC unchallenged ♀	2
23.75	0	FAC unchallenged ♀	2
23.75	0	FAC unchallenged ♀	2
