# Supplementary material for: Sex bias in iron sequestration by transferrin 1 modulates sexually dimorphic infection outcomes in Drosophila melanogaster
Source: Genetics. 2026 Mar 2;233(1):iyag058. doi: 10.1093/genetics/iyag058 (PMC13147530; doi:10.1093/genetics/iyag058)
Supplement: iyag058_Supplementary_Data [file iyag058_supplementary_data.zip › Table_S4_GENETICS-2026-308984.xlsx]

## Sheet: Fig4a
	w1118 iso ♂						w1118 iso ♀						relish iso ♂						relish iso ♀
UC	0.56	0.8	0.65		0.45	0.33	0.01	0.01	0.01	0.02	0.02	0.03	0.63	0.41	0.55	0.34	0.36	0.4	0.03	0.07	0.04	0.04	0.03	0.04
6h	0.77	1.11	1.17	0.83	1	0.65	0.45	0.56	0.53	0.46	0.4	0.35	0.67	0.53	0.58	0.62	0.61	0.63	0.22	0.17	0.22	0.18	0.13	0.09

## Sheet: Fig4b
	OregonR ♂								OregonR ♀								spz ♂								spz ♀
UC	0.16	0.17	0.17	0.21	0.23	0.18	0.34		0.02	0.01	0.02	0.03	0.04	0.04	0.09		0.06	0.06	0.11	0.13					0.02	0.01	0.09	0.1
6h	0.3	0.33	0.34	0.54	0.59	0.56	0.56	0.61	0.21	0.18	0.18	0.26	0.28	0.35	0.33	0.31	0.24	0.35	0.3	0.46	0.48				0.35	0.14	0.23	0.29	0.19

## Sheet: Fig4c
time (h)	Event	Genotype	Repeat
17	1	relish iso ♂	1
17	1	relish iso ♂	1
17	1	relish iso ♂	1
17	1	relish iso ♂	1
17	1	relish iso ♂	1
18	1	relish iso ♂	1
18	1	relish iso ♂	1
18	1	relish iso ♂	1
18	1	relish iso ♂	1
19.25	1	relish iso ♂	1
19.25	1	relish iso ♂	1
19.25	1	relish iso ♂	1
19.25	1	relish iso ♂	1
19.25	1	relish iso ♂	1
19.25	1	relish iso ♂	1
20	1	relish iso ♂	1
20	1	relish iso ♂	1
20	1	relish iso ♂	1
20	1	relish iso ♂	1
22	1	relish iso ♂	1
17	1	relish iso ♂	1
17	1	relish iso ♂	1
18	1	relish iso ♂	1
18	1	relish iso ♂	1
18	1	relish iso ♂	1
18	1	relish iso ♂	1
18	1	relish iso ♂	1
19.25	1	relish iso ♂	1
19.25	1	relish iso ♂	1
19.25	1	relish iso ♂	1
19.25	1	relish iso ♂	1
19.25	1	relish iso ♂	1
19.25	1	relish iso ♂	1
20	1	relish iso ♂	1
20	1	relish iso ♂	1
20	1	relish iso ♂	1
20	1	relish iso ♂	1
20	1	relish iso ♂	1
20	1	relish iso ♂	1
21	1	relish iso ♂	1
17	1	relish iso ♀	1
17	1	relish iso ♀	1
17	1	relish iso ♀	1
17	1	relish iso ♀	1
18	1	relish iso ♀	1
18	1	relish iso ♀	1
18	1	relish iso ♀	1
18	1	relish iso ♀	1
18	1	relish iso ♀	1
18	1	relish iso ♀	1
19.25	1	relish iso ♀	1
19.25	1	relish iso ♀	1
19.25	1	relish iso ♀	1
19.25	1	relish iso ♀	1
19.25	1	relish iso ♀	1
19.25	1	relish iso ♀	1
19.25	1	relish iso ♀	1
20	1	relish iso ♀	1
20	1	relish iso ♀	1
20	1	relish iso ♀	1
17	1	relish iso ♀	1
17	1	relish iso ♀	1
17	1	relish iso ♀	1
17	1	relish iso ♀	1
17	1	relish iso ♀	1
17	1	relish iso ♀	1
18	1	relish iso ♀	1
18	1	relish iso ♀	1
18	1	relish iso ♀	1
18	1	relish iso ♀	1
18	1	relish iso ♀	1
18	1	relish iso ♀	1
18	1	relish iso ♀	1
19.25	1	relish iso ♀	1
19.25	1	relish iso ♀	1
19.25	1	relish iso ♀	1
19.25	1	relish iso ♀	1
19.25	1	relish iso ♀	1
19.25	1	relish iso ♀	1
20	1	relish iso ♀	1
18	1	relish iso ♂	2
18	1	relish iso ♂	2
19	1	relish iso ♂	2
19	1	relish iso ♂	2
19	1	relish iso ♂	2
20	1	relish iso ♂	2
20	1	relish iso ♂	2
20	1	relish iso ♂	2
20	1	relish iso ♂	2
20	1	relish iso ♂	2
20	1	relish iso ♂	2
20	1	relish iso ♂	2
20	1	relish iso ♂	2
21.25	1	relish iso ♂	2
22	1	relish iso ♂	2
22	0	relish iso ♂	2
22	0	relish iso ♂	2
22	0	relish iso ♂	2
22	0	relish iso ♂	2
22	0	relish iso ♂	2
17	1	relish iso ♂	2
17	1	relish iso ♂	2
17	1	relish iso ♂	2
18	1	relish iso ♂	2
18	1	relish iso ♂	2
18	1	relish iso ♂	2
19	1	relish iso ♂	2
19	1	relish iso ♂	2
19	1	relish iso ♂	2
20	1	relish iso ♂	2
20	1	relish iso ♂	2
20	1	relish iso ♂	2
20	1	relish iso ♂	2
20	1	relish iso ♂	2
20	1	relish iso ♂	2
20	1	relish iso ♂	2
21.25	1	relish iso ♂	2
21.25	1	relish iso ♂	2
22	1	relish iso ♂	2
22	0	relish iso ♂	2
15	1	relish iso ♀	2
16	1	relish iso ♀	2
17	1	relish iso ♀	2
17	1	relish iso ♀	2
17	1	relish iso ♀	2
17	1	relish iso ♀	2
17	1	relish iso ♀	2
18	1	relish iso ♀	2
18	1	relish iso ♀	2
18	1	relish iso ♀	2
19	1	relish iso ♀	2
19	1	relish iso ♀	2
19	1	relish iso ♀	2
19	1	relish iso ♀	2
19	1	relish iso ♀	2
19	1	relish iso ♀	2
19	1	relish iso ♀	2
19	1	relish iso ♀	2
19	1	relish iso ♀	2
15	1	relish iso ♀	2
16	1	relish iso ♀	2
17	1	relish iso ♀	2
18	1	relish iso ♀	2
18	1	relish iso ♀	2
18	1	relish iso ♀	2
18	1	relish iso ♀	2
18	1	relish iso ♀	2
18	1	relish iso ♀	2
18	1	relish iso ♀	2
18	1	relish iso ♀	2
19	1	relish iso ♀	2
19	1	relish iso ♀	2
19	1	relish iso ♀	2
19	1	relish iso ♀	2
19	1	relish iso ♀	2
20	1	relish iso ♀	2
20	1	relish iso ♀	2
20	1	relish iso ♀	2
15.5	1	relish iso ♂	3
15.5	1	relish iso ♂	3
15.5	1	relish iso ♂	3
15.5	1	relish iso ♂	3
15.5	1	relish iso ♂	3
16.5	1	relish iso ♂	3
16.5	1	relish iso ♂	3
16.5	1	relish iso ♂	3
16.5	1	relish iso ♂	3
16.5	1	relish iso ♂	3
18	1	relish iso ♂	3
18	1	relish iso ♂	3
18	1	relish iso ♂	3
18	1	relish iso ♂	3
18	1	relish iso ♂	3
18.5	1	relish iso ♂	3
18.5	1	relish iso ♂	3
19.5	1	relish iso ♂	3
19.5	1	relish iso ♂	3
19.5	1	relish iso ♂	3
16.5	1	relish iso ♂	3
16.5	1	relish iso ♂	3
16.5	1	relish iso ♂	3
16.5	1	relish iso ♂	3
16.5	1	relish iso ♂	3
16.5	1	relish iso ♂	3
16.5	1	relish iso ♂	3
18	1	relish iso ♂	3
18	1	relish iso ♂	3
18	1	relish iso ♂	3
18	1	relish iso ♂	3
18	1	relish iso ♂	3
18	1	relish iso ♂	3
18	1	relish iso ♂	3
18	1	relish iso ♂	3
18	1	relish iso ♂	3
18.5	1	relish iso ♂	3
19.5	1	relish iso ♂	3
19.5	1	relish iso ♂	3
19.5	1	relish iso ♂	3
15.5	1	relish iso ♀	3
15.5	1	relish iso ♀	3
15.5	1	relish iso ♀	3
15.5	1	relish iso ♀	3
15.5	1	relish iso ♀	3
16.5	1	relish iso ♀	3
16.5	1	relish iso ♀	3
16.5	1	relish iso ♀	3
18	1	relish iso ♀	3
18	1	relish iso ♀	3
18	1	relish iso ♀	3
18	1	relish iso ♀	3
18	1	relish iso ♀	3
18	1	relish iso ♀	3
18.5	1	relish iso ♀	3
18.5	1	relish iso ♀	3
18.5	1	relish iso ♀	3
18.5	1	relish iso ♀	3
19.5	1	relish iso ♀	3
19.5	1	relish iso ♀	3
14.5	1	relish iso ♀	3
15.5	1	relish iso ♀	3
15.5	1	relish iso ♀	3
16.5	1	relish iso ♀	3
16.5	1	relish iso ♀	3
16.5	1	relish iso ♀	3
16.5	1	relish iso ♀	3
16.5	1	relish iso ♀	3
16.5	1	relish iso ♀	3
18	1	relish iso ♀	3
18	1	relish iso ♀	3
18	1	relish iso ♀	3
18	1	relish iso ♀	3
18	1	relish iso ♀	3
18	1	relish iso ♀	3
18	1	relish iso ♀	3
18	1	relish iso ♀	3
19.5	1	relish iso ♀	3
19.5	1	relish iso ♀	3
20.5	1	relish iso ♀	3
15.5	1	relish iso ♂	4
15.5	1	relish iso ♂	4
15.5	1	relish iso ♂	4
15.5	1	relish iso ♂	4
15.5	1	relish iso ♂	4
16.5	1	relish iso ♂	4
16.5	1	relish iso ♂	4
16.5	1	relish iso ♂	4
16.5	1	relish iso ♂	4
16.5	1	relish iso ♂	4
18	1	relish iso ♂	4
18	1	relish iso ♂	4
18	1	relish iso ♂	4
18	1	relish iso ♂	4
18	1	relish iso ♂	4
18.5	1	relish iso ♂	4
18.5	1	relish iso ♂	4
19.5	1	relish iso ♂	4
19.5	1	relish iso ♂	4
19.5	1	relish iso ♂	4
16.5	1	relish iso ♂	4
16.5	1	relish iso ♂	4
16.5	1	relish iso ♂	4
16.5	1	relish iso ♂	4
16.5	1	relish iso ♂	4
16.5	1	relish iso ♂	4
16.5	1	relish iso ♂	4
18	1	relish iso ♂	4
18	1	relish iso ♂	4
18	1	relish iso ♂	4
18	1	relish iso ♂	4
18	1	relish iso ♂	4
18	1	relish iso ♂	4
18	1	relish iso ♂	4
18	1	relish iso ♂	4
18	1	relish iso ♂	4
18.5	1	relish iso ♂	4
19.5	1	relish iso ♂	4
19.5	1	relish iso ♂	4
19.5	1	relish iso ♂	4
15.5	1	relish iso ♀	4
15.5	1	relish iso ♀	4
15.5	1	relish iso ♀	4
15.5	1	relish iso ♀	4
15.5	1	relish iso ♀	4
16.5	1	relish iso ♀	4
16.5	1	relish iso ♀	4
16.5	1	relish iso ♀	4
18	1	relish iso ♀	4
18	1	relish iso ♀	4
18	1	relish iso ♀	4
18	1	relish iso ♀	4
18	1	relish iso ♀	4
18	1	relish iso ♀	4
18.5	1	relish iso ♀	4
18.5	1	relish iso ♀	4
18.5	1	relish iso ♀	4
18.5	1	relish iso ♀	4
19.5	1	relish iso ♀	4
19.5	1	relish iso ♀	4
14.5	1	relish iso ♀	4
15.5	1	relish iso ♀	4
15.5	1	relish iso ♀	4
16.5	1	relish iso ♀	4
16.5	1	relish iso ♀	4
16.5	1	relish iso ♀	4
16.5	1	relish iso ♀	4
16.5	1	relish iso ♀	4
16.5	1	relish iso ♀	4
18	1	relish iso ♀	4
18	1	relish iso ♀	4
18	1	relish iso ♀	4
18	1	relish iso ♀	4
18	1	relish iso ♀	4
18	1	relish iso ♀	4
18	1	relish iso ♀	4
18	1	relish iso ♀	4
19.5	1	relish iso ♀	4
19.5	1	relish iso ♀	4
20.5	1	relish iso ♀	4
17.25	1	relish iso ♂	5
19	1	relish iso ♂	5
19	1	relish iso ♂	5
19	1	relish iso ♂	5
19	1	relish iso ♂	5
22.25	1	relish iso ♂	5
22.25	1	relish iso ♂	5
22.25	1	relish iso ♂	5
22.25	1	relish iso ♂	5
22.25	1	relish iso ♂	5
22.25	1	relish iso ♂	5
22.25	1	relish iso ♂	5
22.25	1	relish iso ♂	5
22.25	1	relish iso ♂	5
22.25	1	relish iso ♂	5
22.25	1	relish iso ♂	5
23	1	relish iso ♂	5
23	0	relish iso ♂	5
23	0	relish iso ♂	5
23	0	relish iso ♂	5
16	1	relish iso ♂	5
16	1	relish iso ♂	5
17.25	1	relish iso ♂	5
19	1	relish iso ♂	5
19	1	relish iso ♂	5
19	1	relish iso ♂	5
19	1	relish iso ♂	5
19	1	relish iso ♂	5
22.25	1	relish iso ♂	5
22.25	1	relish iso ♂	5
22.25	1	relish iso ♂	5
22.25	1	relish iso ♂	5
22.25	1	relish iso ♂	5
22.25	1	relish iso ♂	5
22.25	1	relish iso ♂	5
22.25	1	relish iso ♂	5
22.25	1	relish iso ♂	5
22.25	1	relish iso ♂	5
22.25	1	relish iso ♂	5
23	0	relish iso ♂	5
15	1	relish iso ♀	5
16	1	relish iso ♀	5
17.25	1	relish iso ♀	5
17.25	1	relish iso ♀	5
17.25	1	relish iso ♀	5
17.25	1	relish iso ♀	5
17.25	1	relish iso ♀	5
17.25	1	relish iso ♀	5
17.25	1	relish iso ♀	5
19	1	relish iso ♀	5
19	1	relish iso ♀	5
19	1	relish iso ♀	5
19	1	relish iso ♀	5
19	1	relish iso ♀	5
19	1	relish iso ♀	5
19	1	relish iso ♀	5
22.25	1	relish iso ♀	5
22.25	1	relish iso ♀	5
22.25	1	relish iso ♀	5
22.25	1	relish iso ♀	5
15	1	relish iso ♀	5
16	1	relish iso ♀	5
16	1	relish iso ♀	5
17.25	1	relish iso ♀	5
17.25	1	relish iso ♀	5
17.25	1	relish iso ♀	5
17.25	1	relish iso ♀	5
17.25	1	relish iso ♀	5
17.25	1	relish iso ♀	5
19	1	relish iso ♀	5
19	1	relish iso ♀	5
19	1	relish iso ♀	5
19	1	relish iso ♀	5
19	1	relish iso ♀	5
19	1	relish iso ♀	5
19	1	relish iso ♀	5
19	1	relish iso ♀	5
23	1	relish iso ♀	5
23	1	relish iso ♀	5
23	0	relish iso ♀	5
14	1	relish iso ♂	6
14.75	1	relish iso ♂	6
14.75	1	relish iso ♂	6
14.75	1	relish iso ♂	6
16.25	1	relish iso ♂	6
16.25	1	relish iso ♂	6
16.25	1	relish iso ♂	6
16.25	1	relish iso ♂	6
16.25	1	relish iso ♂	6
16.25	1	relish iso ♂	6
16.25	1	relish iso ♂	6
17.25	1	relish iso ♂	6
17.25	1	relish iso ♂	6
17.25	1	relish iso ♂	6
17.25	1	relish iso ♂	6
17.25	1	relish iso ♂	6
18.25	1	relish iso ♂	6
18.25	1	relish iso ♂	6
18.25	0	relish iso ♂	6
18.25	0	relish iso ♂	6
12	1	relish iso ♂	6
14.75	1	relish iso ♂	6
14.75	1	relish iso ♂	6
14.75	1	relish iso ♂	6
16.25	1	relish iso ♂	6
16.25	1	relish iso ♂	6
16.25	1	relish iso ♂	6
16.25	1	relish iso ♂	6
16.25	1	relish iso ♂	6
16.25	1	relish iso ♂	6
16.25	1	relish iso ♂	6
17.25	1	relish iso ♂	6
17.25	1	relish iso ♂	6
17.25	1	relish iso ♂	6
17.25	1	relish iso ♂	6
17.25	1	relish iso ♂	6
18.25	1	relish iso ♂	6
18.25	1	relish iso ♂	6
18.25	1	relish iso ♂	6
18.25	0	relish iso ♂	6
14.75	1	relish iso ♀	6
16.25	1	relish iso ♀	6
16.25	1	relish iso ♀	6
16.25	1	relish iso ♀	6
16.25	1	relish iso ♀	6
16.25	1	relish iso ♀	6
16.25	1	relish iso ♀	6
16.25	1	relish iso ♀	6
16.25	1	relish iso ♀	6
16.25	1	relish iso ♀	6
16.25	1	relish iso ♀	6
16.25	1	relish iso ♀	6
16.25	1	relish iso ♀	6
16.25	1	relish iso ♀	6
16.25	1	relish iso ♀	6
16.25	1	relish iso ♀	6
17.25	1	relish iso ♀	6
17.25	1	relish iso ♀	6
17.25	1	relish iso ♀	6
17.25	1	relish iso ♀	6
13.25	1	relish iso ♀	6
14.75	1	relish iso ♀	6
14.75	1	relish iso ♀	6
14.75	1	relish iso ♀	6
14.75	1	relish iso ♀	6
14.75	1	relish iso ♀	6
14.75	1	relish iso ♀	6
16.25	1	relish iso ♀	6
16.25	1	relish iso ♀	6
16.25	1	relish iso ♀	6
16.25	1	relish iso ♀	6
16.25	1	relish iso ♀	6
16.25	1	relish iso ♀	6
16.25	1	relish iso ♀	6
16.25	1	relish iso ♀	6
16.25	1	relish iso ♀	6
16.25	1	relish iso ♀	6
17.25	1	relish iso ♀	6
17.25	1	relish iso ♀	6
17.25	1	relish iso ♀	6

## Sheet: Fig4d
time (h)	Event	Genotype	Repeat
17	1	spz ♂	1
17	1	spz ♂	1
18	1	spz ♂	1
18	1	spz ♂	1
19.5	1	spz ♂	1
19.5	1	spz ♂	1
19.5	1	spz ♂	1
19.5	1	spz ♂	1
19.5	1	spz ♂	1
19.5	1	spz ♂	1
19.5	1	spz ♂	1
20	1	spz ♂	1
20	1	spz ♂	1
21	1	spz ♂	1
21	1	spz ♂	1
22	1	spz ♂	1
22	1	spz ♂	1
24	0	spz ♂	1
24	0	spz ♂	1
17	1	spz ♂	1
17	1	spz ♂	1
17	1	spz ♂	1
17	1	spz ♂	1
17	1	spz ♂	1
17	1	spz ♂	1
17	1	spz ♂	1
18	1	spz ♂	1
18	1	spz ♂	1
18	1	spz ♂	1
19.5	1	spz ♂	1
20	1	spz ♂	1
20	1	spz ♂	1
20	1	spz ♂	1
22	1	spz ♂	1
24	0	spz ♂	1
24	0	spz ♂	1
24	0	spz ♂	1
24	0	spz ♂	1
24	0	spz ♂	1
17	1	spz ♀	1
18	1	spz ♀	1
18	1	spz ♀	1
18	1	spz ♀	1
19.5	1	spz ♀	1
19.5	1	spz ♀	1
19.5	1	spz ♀	1
19.5	1	spz ♀	1
21	1	spz ♀	1
22	1	spz ♀	1
22	1	spz ♀	1
22	1	spz ♀	1
22	1	spz ♀	1
22	1	spz ♀	1
23	1	spz ♀	1
23	1	spz ♀	1
24	1	spz ♀	1
24	1	spz ♀	1
24	0	spz ♀	1
24	0	spz ♀	1
18	1	spz ♀	1
18	1	spz ♀	1
19.5	1	spz ♀	1
19.5	1	spz ♀	1
20	1	spz ♀	1
20	1	spz ♀	1
21	1	spz ♀	1
21	1	spz ♀	1
21	1	spz ♀	1
21	1	spz ♀	1
21	1	spz ♀	1
22	1	spz ♀	1
22	1	spz ♀	1
22	1	spz ♀	1
24	1	spz ♀	1
24	0	spz ♀	1
24	0	spz ♀	1
24	0	spz ♀	1
24	0	spz ♀	1
24	0	spz ♀	1
19	1	spz ♂	2
20	1	spz ♂	2
21	1	spz ♂	2
21	1	spz ♂	2
21	1	spz ♂	2
21	1	spz ♂	2
21	1	spz ♂	2
21	1	spz ♂	2
22	1	spz ♂	2
23	1	spz ♂	2
23	1	spz ♂	2
23	1	spz ♂	2
23	0	spz ♂	2
23	0	spz ♂	2
23	0	spz ♂	2
23	0	spz ♂	2
23	0	spz ♂	2
23	0	spz ♂	2
23	0	spz ♂	2
16	1	spz ♀	2
17.5	1	spz ♀	2
19	1	spz ♀	2
21	1	spz ♀	2
21	1	spz ♀	2
21	1	spz ♀	2
22	1	spz ♀	2
22	1	spz ♀	2
22	1	spz ♀	2
23	1	spz ♀	2
23	1	spz ♀	2
23	1	spz ♀	2
23	0	spz ♀	2
23	0	spz ♀	2
23	0	spz ♀	2
23	0	spz ♀	2
23	0	spz ♀	2
23	0	spz ♀	2
23	0	spz ♀	2
23	0	spz ♀	2
17	1	spz ♂	3
17	1	spz ♂	3
17	1	spz ♂	3
17	1	spz ♂	3
17	1	spz ♂	3
18	1	spz ♂	3
18	1	spz ♂	3
19	1	spz ♂	3
19	1	spz ♂	3
20	1	spz ♂	3
22	1	spz ♂	3
22	1	spz ♂	3
23	1	spz ♂	3
25	1	spz ♂	3
25	1	spz ♂	3
25	0	spz ♂	3
25	0	spz ♂	3
25	0	spz ♂	3
25	0	spz ♂	3
17	1	spz ♂	3
18	1	spz ♂	3
18	1	spz ♂	3
18	1	spz ♂	3
18	1	spz ♂	3
18	1	spz ♂	3
20	1	spz ♂	3
22	1	spz ♂	3
22	1	spz ♂	3
22	1	spz ♂	3
22	1	spz ♂	3
23	1	spz ♂	3
23	1	spz ♂	3
25	1	spz ♂	3
25	1	spz ♂	3
25	1	spz ♂	3
25	1	spz ♂	3
17	1	spz ♀	3
20	1	spz ♀	3
20	1	spz ♀	3
22	1	spz ♀	3
22	1	spz ♀	3
22	1	spz ♀	3
22	1	spz ♀	3
22	1	spz ♀	3
22	1	spz ♀	3
22	1	spz ♀	3
23	1	spz ♀	3
23	1	spz ♀	3
23	1	spz ♀	3
25	1	spz ♀	3
25	1	spz ♀	3
25	1	spz ♀	3
25	1	spz ♀	3
25	1	spz ♀	3
25	1	spz ♀	3
25	0	spz ♀	3
18	1	spz ♀	3
18	1	spz ♀	3
18	1	spz ♀	3
19	1	spz ♀	3
20	1	spz ♀	3
20	1	spz ♀	3
22	1	spz ♀	3
22	1	spz ♀	3
22	1	spz ♀	3
22	1	spz ♀	3
22	1	spz ♀	3
22	1	spz ♀	3
22	1	spz ♀	3
23	1	spz ♀	3
23	1	spz ♀	3
25	1	spz ♀	3
25	1	spz ♀	3
25	0	spz ♀	3
25	0	spz ♀	3
16.5	1	spz ♂	4
16.5	1	spz ♂	4
17.5	1	spz ♂	4
17.5	1	spz ♂	4
17.5	1	spz ♂	4
17.5	1	spz ♂	4
18.5	1	spz ♂	4
18.5	1	spz ♂	4
19.5	1	spz ♂	4
20.5	1	spz ♂	4
20.5	1	spz ♂	4
20.5	1	spz ♂	4
21.5	1	spz ♂	4
22.5	1	spz ♂	4
22.5	1	spz ♂	4
23.5	1	spz ♂	4
24.5	1	spz ♂	4
24.5	1	spz ♂	4
17.5	1	spz ♀	4
18.5	1	spz ♀	4
18.5	1	spz ♀	4
19.5	1	spz ♀	4
19.5	1	spz ♀	4
19.5	1	spz ♀	4
20.5	1	spz ♀	4
20.5	1	spz ♀	4
20.5	1	spz ♀	4
21.5	1	spz ♀	4
21.5	1	spz ♀	4
22.5	1	spz ♀	4
23.5	1	spz ♀	4
23.5	1	spz ♀	4
24.5	1	spz ♀	4
24.5	0	spz ♀	4
16	1	spz ♂	5
17	1	spz ♂	5
17	1	spz ♂	5
17	1	spz ♂	5
18	1	spz ♂	5
19	1	spz ♂	5
19	1	spz ♂	5
19	1	spz ♂	5
20	1	spz ♂	5
21.25	1	spz ♂	5
21.25	1	spz ♂	5
21.25	1	spz ♂	5
22	0	spz ♂	5
22	0	spz ♂	5
22	0	spz ♂	5
22	0	spz ♂	5
22	0	spz ♂	5
22	0	spz ♂	5
16	1	spz ♀	5
16	1	spz ♀	5
17	1	spz ♀	5
19	1	spz ♀	5
19	1	spz ♀	5
19	1	spz ♀	5
19	1	spz ♀	5
19	1	spz ♀	5
19	1	spz ♀	5
20	1	spz ♀	5
21.25	1	spz ♀	5
21.25	1	spz ♀	5
21.25	1	spz ♀	5
21.25	1	spz ♀	5
21.25	1	spz ♀	5
21.25	1	spz ♀	5
22	0	spz ♀	5
22	0	spz ♀	5
22	0	spz ♀	5
22	0	spz ♀	5
14	1	spz ♂	6
16	1	spz ♂	6
16	1	spz ♂	6
16	1	spz ♂	6
16	1	spz ♂	6
17.25	1	spz ♂	6
17.25	1	spz ♂	6
17.25	1	spz ♂	6
17.25	1	spz ♂	6
18	1	spz ♂	6
18	1	spz ♂	6
19	1	spz ♂	6
19	1	spz ♂	6
20	1	spz ♂	6
21	1	spz ♂	6
21	1	spz ♂	6
21.5	1	spz ♂	6
21.5	0	spz ♂	6
21.5	0	spz ♂	6
15	1	spz ♀	6
15	1	spz ♀	6
16	1	spz ♀	6
16	1	spz ♀	6
16	1	spz ♀	6
16	1	spz ♀	6
16	1	spz ♀	6
17.25	1	spz ♀	6
17.25	1	spz ♀	6
19	1	spz ♀	6
20	1	spz ♀	6
21	1	spz ♀	6
21	1	spz ♀	6
21	1	spz ♀	6
21.5	1	spz ♀	6
21.5	0	spz ♀	6
21.5	0	spz ♀	6
21.5	0	spz ♀	6
21.5	0	spz ♀	6
14.75	1	spz ♂	7
16.25	1	spz ♂	7
16.25	1	spz ♂	7
16.25	1	spz ♂	7
16.25	1	spz ♂	7
16.25	1	spz ♂	7
16.25	1	spz ♂	7
17.25	1	spz ♂	7
17.25	1	spz ♂	7
17.25	1	spz ♂	7
18.25	1	spz ♂	7
18.25	1	spz ♂	7
18.25	1	spz ♂	7
18.25	0	spz ♂	7
18.25	0	spz ♂	7
18.25	0	spz ♂	7
18.25	0	spz ♂	7
18.25	0	spz ♂	7
18.25	0	spz ♂	7
18.25	0	spz ♂	7
13.25	1	spz ♂	7
14.75	1	spz ♂	7
16.25	1	spz ♂	7
16.25	1	spz ♂	7
16.25	1	spz ♂	7
16.25	1	spz ♂	7
16.25	1	spz ♂	7
16.25	1	spz ♂	7
17.25	1	spz ♂	7
17.25	1	spz ♂	7
18.25	1	spz ♂	7
18.25	1	spz ♂	7
18.25	1	spz ♂	7
18.25	0	spz ♂	7
18.25	0	spz ♂	7
18.25	0	spz ♂	7
18.25	0	spz ♂	7
18.25	0	spz ♂	7
18.25	0	spz ♂	7
18.25	0	spz ♂	7
14.75	1	spz ♀	7
16.25	1	spz ♀	7
16.25	1	spz ♀	7
16.25	1	spz ♀	7
16.25	1	spz ♀	7
17.25	1	spz ♀	7
17.25	1	spz ♀	7
17.25	1	spz ♀	7
17.25	1	spz ♀	7
18.25	1	spz ♀	7
18.25	1	spz ♀	7
18.25	1	spz ♀	7
18.25	1	spz ♀	7
18.25	1	spz ♀	7
18.25	0	spz ♀	7
18.25	0	spz ♀	7
18.25	0	spz ♀	7
18.25	0	spz ♀	7
18.25	0	spz ♀	7
18.25	0	spz ♀	7
14.75	1	spz ♀	7
16.25	1	spz ♀	7
16.25	1	spz ♀	7
16.25	1	spz ♀	7
17.25	1	spz ♀	7
17.25	1	spz ♀	7
17.25	1	spz ♀	7
18.25	1	spz ♀	7
18.25	1	spz ♀	7
18.25	1	spz ♀	7
18.25	1	spz ♀	7
18.25	1	spz ♀	7
18.25	0	spz ♀	7
18.25	0	spz ♀	7
18.25	0	spz ♀	7
18.25	0	spz ♀	7
18.25	0	spz ♀	7
18.25	0	spz ♀	7
18.25	0	spz ♀	7

## Sheet: Fig4e
	w1118 iso ♂									w1118 iso ♀									Hayan, Persephone iso ♂									Hayan, Persephone iso ♀
UC	0.12	0.11	0.08	0.08	0.23	0.37	0.13	0.09	0.1	0.37	0.37	0.37	0.45	0.42	0.45	0.49	0.51	0.43	0.09	0.08	0.1	0.11	0.08	0.12	0.15	0.11	0.19	0.52	0.39	0.36	0.44	0.41	0.44	0.44	0.36	0.38
6h	5.73	4.72	4.98	5.28	3.76	4.06	5.79	5.39	7.22	1.1	1.12	1.45	1.72	1.49	1.92	1.81	2	1.78	0.7	1.07	0.74	1.37	0.92	0.92	1.29	1.24	0.7	0.47	0.52	0.59	0.64	0.67	0.83	0.71	0.65	0.67

## Sheet: Fig4f
time (h)	Event	Genotype	Repeat
17	1	Hayan,Persephone iso ♂	1
17	1	Hayan,Persephone iso ♂	1
17	1	Hayan,Persephone iso ♂	1
17	1	Hayan,Persephone iso ♂	1
17	1	Hayan,Persephone iso ♂	1
17	1	Hayan,Persephone iso ♂	1
17	1	Hayan,Persephone iso ♂	1
17	1	Hayan,Persephone iso ♂	1
17	1	Hayan,Persephone iso ♂	1
17	1	Hayan,Persephone iso ♂	1
18.25	1	Hayan,Persephone iso ♂	1
18.25	1	Hayan,Persephone iso ♂	1
18.25	1	Hayan,Persephone iso ♂	1
20	1	Hayan,Persephone iso ♂	1
20	1	Hayan,Persephone iso ♂	1
20	1	Hayan,Persephone iso ♂	1
20	1	Hayan,Persephone iso ♂	1
20	1	Hayan,Persephone iso ♂	1
21	1	Hayan,Persephone iso ♂	1
22	1	Hayan,Persephone iso ♂	1
17	1	Hayan,Persephone iso ♀	1
17	1	Hayan,Persephone iso ♀	1
17	1	Hayan,Persephone iso ♀	1
18.25	1	Hayan,Persephone iso ♀	1
18.25	1	Hayan,Persephone iso ♀	1
18.25	1	Hayan,Persephone iso ♀	1
18.25	1	Hayan,Persephone iso ♀	1
18.25	1	Hayan,Persephone iso ♀	1
18.25	1	Hayan,Persephone iso ♀	1
18.25	1	Hayan,Persephone iso ♀	1
18.25	1	Hayan,Persephone iso ♀	1
18.25	1	Hayan,Persephone iso ♀	1
18.25	1	Hayan,Persephone iso ♀	1
18.25	1	Hayan,Persephone iso ♀	1
20	1	Hayan,Persephone iso ♀	1
20	1	Hayan,Persephone iso ♀	1
20	1	Hayan,Persephone iso ♀	1
20	1	Hayan,Persephone iso ♀	1
21	1	Hayan,Persephone iso ♀	1
22	1	Hayan,Persephone iso ♀	1
18	1	Hayan,Persephone iso ♂	2
18	1	Hayan,Persephone iso ♂	2
18	1	Hayan,Persephone iso ♂	2
18	1	Hayan,Persephone iso ♂	2
19	1	Hayan,Persephone iso ♂	2
19	1	Hayan,Persephone iso ♂	2
19	1	Hayan,Persephone iso ♂	2
19	1	Hayan,Persephone iso ♂	2
19	1	Hayan,Persephone iso ♂	2
19	1	Hayan,Persephone iso ♂	2
20	1	Hayan,Persephone iso ♂	2
20	1	Hayan,Persephone iso ♂	2
20	1	Hayan,Persephone iso ♂	2
20	1	Hayan,Persephone iso ♂	2
21	1	Hayan,Persephone iso ♂	2
21	1	Hayan,Persephone iso ♂	2
22	1	Hayan,Persephone iso ♂	2
23	1	Hayan,Persephone iso ♂	2
24.75	0	Hayan,Persephone iso ♂	2
18	1	Hayan,Persephone iso ♂	2
18	1	Hayan,Persephone iso ♂	2
19	1	Hayan,Persephone iso ♂	2
19	1	Hayan,Persephone iso ♂	2
19	1	Hayan,Persephone iso ♂	2
19	1	Hayan,Persephone iso ♂	2
20	1	Hayan,Persephone iso ♂	2
20	1	Hayan,Persephone iso ♂	2
20	1	Hayan,Persephone iso ♂	2
20	1	Hayan,Persephone iso ♂	2
20	1	Hayan,Persephone iso ♂	2
21	1	Hayan,Persephone iso ♂	2
21	1	Hayan,Persephone iso ♂	2
21	1	Hayan,Persephone iso ♂	2
21	1	Hayan,Persephone iso ♂	2
22	1	Hayan,Persephone iso ♂	2
22	1	Hayan,Persephone iso ♂	2
22	1	Hayan,Persephone iso ♂	2
23	1	Hayan,Persephone iso ♂	2
16.5	1	Hayan,Persephone iso ♀	2
16.5	1	Hayan,Persephone iso ♀	2
18	1	Hayan,Persephone iso ♀	2
18	1	Hayan,Persephone iso ♀	2
18	1	Hayan,Persephone iso ♀	2
18	1	Hayan,Persephone iso ♀	2
19	1	Hayan,Persephone iso ♀	2
19	1	Hayan,Persephone iso ♀	2
19	1	Hayan,Persephone iso ♀	2
19	1	Hayan,Persephone iso ♀	2
19	1	Hayan,Persephone iso ♀	2
19	1	Hayan,Persephone iso ♀	2
20	1	Hayan,Persephone iso ♀	2
20	1	Hayan,Persephone iso ♀	2
20	1	Hayan,Persephone iso ♀	2
20	1	Hayan,Persephone iso ♀	2
21	1	Hayan,Persephone iso ♀	2
21	1	Hayan,Persephone iso ♀	2
22	1	Hayan,Persephone iso ♀	2
24.75	0	Hayan,Persephone iso ♀	2
16.5	1	Hayan,Persephone iso ♀	2
16.5	1	Hayan,Persephone iso ♀	2
18	1	Hayan,Persephone iso ♀	2
19	1	Hayan,Persephone iso ♀	2
19	1	Hayan,Persephone iso ♀	2
19	1	Hayan,Persephone iso ♀	2
19	1	Hayan,Persephone iso ♀	2
19	1	Hayan,Persephone iso ♀	2
19	1	Hayan,Persephone iso ♀	2
19	1	Hayan,Persephone iso ♀	2
19	1	Hayan,Persephone iso ♀	2
20	1	Hayan,Persephone iso ♀	2
20	1	Hayan,Persephone iso ♀	2
20	1	Hayan,Persephone iso ♀	2
21	1	Hayan,Persephone iso ♀	2
21	1	Hayan,Persephone iso ♀	2
22	1	Hayan,Persephone iso ♀	2
22	1	Hayan,Persephone iso ♀	2
22	1	Hayan,Persephone iso ♀	2
24.75	0	Hayan,Persephone iso ♀	2
17	1	Hayan,Persephone iso ♂	3
19	1	Hayan,Persephone iso ♂	3
19	1	Hayan,Persephone iso ♂	3
19	1	Hayan,Persephone iso ♂	3
19	1	Hayan,Persephone iso ♂	3
19	1	Hayan,Persephone iso ♂	3
19	1	Hayan,Persephone iso ♂	3
19	1	Hayan,Persephone iso ♂	3
19	1	Hayan,Persephone iso ♂	3
19	1	Hayan,Persephone iso ♂	3
20	1	Hayan,Persephone iso ♂	3
20	1	Hayan,Persephone iso ♂	3
20	1	Hayan,Persephone iso ♂	3
21	1	Hayan,Persephone iso ♂	3
21	1	Hayan,Persephone iso ♂	3
21	1	Hayan,Persephone iso ♂	3
21	1	Hayan,Persephone iso ♂	3
21	1	Hayan,Persephone iso ♂	3
22	0	Hayan,Persephone iso ♂	3
19	1	Hayan,Persephone iso ♂	3
19	1	Hayan,Persephone iso ♂	3
19	1	Hayan,Persephone iso ♂	3
19	1	Hayan,Persephone iso ♂	3
19	1	Hayan,Persephone iso ♂	3
19	1	Hayan,Persephone iso ♂	3
19	1	Hayan,Persephone iso ♂	3
20	1	Hayan,Persephone iso ♂	3
20	1	Hayan,Persephone iso ♂	3
20	1	Hayan,Persephone iso ♂	3
20	1	Hayan,Persephone iso ♂	3
21	1	Hayan,Persephone iso ♂	3
21	1	Hayan,Persephone iso ♂	3
21	1	Hayan,Persephone iso ♂	3
21	1	Hayan,Persephone iso ♂	3
22	1	Hayan,Persephone iso ♂	3
22	1	Hayan,Persephone iso ♂	3
22	0	Hayan,Persephone iso ♂	3
22	0	Hayan,Persephone iso ♂	3
16	1	Hayan,Persephone iso ♀	3
17	1	Hayan,Persephone iso ♀	3
17	1	Hayan,Persephone iso ♀	3
17	1	Hayan,Persephone iso ♀	3
19	1	Hayan,Persephone iso ♀	3
19	1	Hayan,Persephone iso ♀	3
19	1	Hayan,Persephone iso ♀	3
19	1	Hayan,Persephone iso ♀	3
19	1	Hayan,Persephone iso ♀	3
19	1	Hayan,Persephone iso ♀	3
19	1	Hayan,Persephone iso ♀	3
19	1	Hayan,Persephone iso ♀	3
19	1	Hayan,Persephone iso ♀	3
19	1	Hayan,Persephone iso ♀	3
20	1	Hayan,Persephone iso ♀	3
21	1	Hayan,Persephone iso ♀	3
21	1	Hayan,Persephone iso ♀	3
22	1	Hayan,Persephone iso ♀	3
22	0	Hayan,Persephone iso ♀	3
16	1	Hayan,Persephone iso ♀	3
16	1	Hayan,Persephone iso ♀	3
17	1	Hayan,Persephone iso ♀	3
17	1	Hayan,Persephone iso ♀	3
19	1	Hayan,Persephone iso ♀	3
19	1	Hayan,Persephone iso ♀	3
19	1	Hayan,Persephone iso ♀	3
19	1	Hayan,Persephone iso ♀	3
19	1	Hayan,Persephone iso ♀	3
19	1	Hayan,Persephone iso ♀	3
19	1	Hayan,Persephone iso ♀	3
19	1	Hayan,Persephone iso ♀	3
19	1	Hayan,Persephone iso ♀	3
19	1	Hayan,Persephone iso ♀	3
20	1	Hayan,Persephone iso ♀	3
21	1	Hayan,Persephone iso ♀	3
21	1	Hayan,Persephone iso ♀	3
21	1	Hayan,Persephone iso ♀	3
22	1	Hayan,Persephone iso ♀	3
22	0	Hayan,Persephone iso ♀	3
16.5	1	Hayan,Persephone iso ♂	4
16.5	1	Hayan,Persephone iso ♂	4
16.5	1	Hayan,Persephone iso ♂	4
17.5	1	Hayan,Persephone iso ♂	4
18.5	1	Hayan,Persephone iso ♂	4
18.5	1	Hayan,Persephone iso ♂	4
18.5	1	Hayan,Persephone iso ♂	4
18.5	1	Hayan,Persephone iso ♂	4
18.5	1	Hayan,Persephone iso ♂	4
18.5	1	Hayan,Persephone iso ♂	4
19.5	1	Hayan,Persephone iso ♂	4
19.5	1	Hayan,Persephone iso ♂	4
19.5	1	Hayan,Persephone iso ♂	4
19.5	1	Hayan,Persephone iso ♂	4
21.5	1	Hayan,Persephone iso ♂	4
21.5	1	Hayan,Persephone iso ♂	4
21.5	1	Hayan,Persephone iso ♂	4
21.5	1	Hayan,Persephone iso ♂	4
21.5	1	Hayan,Persephone iso ♂	4
22.5	1	Hayan,Persephone iso ♂	4
18.5	1	Hayan,Persephone iso ♂	4
19.5	1	Hayan,Persephone iso ♂	4
19.5	1	Hayan,Persephone iso ♂	4
19.5	1	Hayan,Persephone iso ♂	4
19.5	1	Hayan,Persephone iso ♂	4
19.5	1	Hayan,Persephone iso ♂	4
19.5	1	Hayan,Persephone iso ♂	4
19.5	1	Hayan,Persephone iso ♂	4
19.5	1	Hayan,Persephone iso ♂	4
21.5	1	Hayan,Persephone iso ♂	4
21.5	1	Hayan,Persephone iso ♂	4
21.5	1	Hayan,Persephone iso ♂	4
21.5	1	Hayan,Persephone iso ♂	4
21.5	1	Hayan,Persephone iso ♂	4
21.5	1	Hayan,Persephone iso ♂	4
22.5	1	Hayan,Persephone iso ♂	4
22.5	1	Hayan,Persephone iso ♂	4
22.5	1	Hayan,Persephone iso ♂	4
24	1	Hayan,Persephone iso ♂	4
16.5	1	Hayan,Persephone iso ♀	4
16.5	1	Hayan,Persephone iso ♀	4
17.5	1	Hayan,Persephone iso ♀	4
18.5	1	Hayan,Persephone iso ♀	4
18.5	1	Hayan,Persephone iso ♀	4
18.5	1	Hayan,Persephone iso ♀	4
19.5	1	Hayan,Persephone iso ♀	4
19.5	1	Hayan,Persephone iso ♀	4
19.5	1	Hayan,Persephone iso ♀	4
19.5	1	Hayan,Persephone iso ♀	4
19.5	1	Hayan,Persephone iso ♀	4
19.5	1	Hayan,Persephone iso ♀	4
21.5	1	Hayan,Persephone iso ♀	4
21.5	1	Hayan,Persephone iso ♀	4
21.5	1	Hayan,Persephone iso ♀	4
21.5	1	Hayan,Persephone iso ♀	4
21.5	1	Hayan,Persephone iso ♀	4
21.5	1	Hayan,Persephone iso ♀	4
21.5	1	Hayan,Persephone iso ♀	4
24	0	Hayan,Persephone iso ♀	4
16.5	1	Hayan,Persephone iso ♀	4
17.5	1	Hayan,Persephone iso ♀	4
17.5	1	Hayan,Persephone iso ♀	4
17.5	1	Hayan,Persephone iso ♀	4
17.5	1	Hayan,Persephone iso ♀	4
18.5	1	Hayan,Persephone iso ♀	4
18.5	1	Hayan,Persephone iso ♀	4
18.5	1	Hayan,Persephone iso ♀	4
19.5	1	Hayan,Persephone iso ♀	4
21.5	1	Hayan,Persephone iso ♀	4
21.5	1	Hayan,Persephone iso ♀	4
21.5	1	Hayan,Persephone iso ♀	4
21.5	1	Hayan,Persephone iso ♀	4
21.5	1	Hayan,Persephone iso ♀	4
21.5	1	Hayan,Persephone iso ♀	4
21.5	1	Hayan,Persephone iso ♀	4
21.5	1	Hayan,Persephone iso ♀	4
21.5	1	Hayan,Persephone iso ♀	4
21.5	1	Hayan,Persephone iso ♀	4
23.5	1	Hayan,Persephone iso ♀	4
17	1	Hayan,Persephone iso ♂	5
17	1	Hayan,Persephone iso ♂	5
19	1	Hayan,Persephone iso ♂	5
19	1	Hayan,Persephone iso ♂	5
19	1	Hayan,Persephone iso ♂	5
19	1	Hayan,Persephone iso ♂	5
19	1	Hayan,Persephone iso ♂	5
19	1	Hayan,Persephone iso ♂	5
20	1	Hayan,Persephone iso ♂	5
20	1	Hayan,Persephone iso ♂	5
20	1	Hayan,Persephone iso ♂	5
20	1	Hayan,Persephone iso ♂	5
20	1	Hayan,Persephone iso ♂	5
21	1	Hayan,Persephone iso ♂	5
21	1	Hayan,Persephone iso ♂	5
21	1	Hayan,Persephone iso ♂	5
22	1	Hayan,Persephone iso ♂	5
23	1	Hayan,Persephone iso ♂	5
23	1	Hayan,Persephone iso ♂	5
24.75	1	Hayan,Persephone iso ♂	5
17	1	Hayan,Persephone iso ♂	5
19	1	Hayan,Persephone iso ♂	5
19	1	Hayan,Persephone iso ♂	5
19	1	Hayan,Persephone iso ♂	5
19	1	Hayan,Persephone iso ♂	5
19	1	Hayan,Persephone iso ♂	5
19	1	Hayan,Persephone iso ♂	5
19	1	Hayan,Persephone iso ♂	5
19	1	Hayan,Persephone iso ♂	5
20	1	Hayan,Persephone iso ♂	5
20	1	Hayan,Persephone iso ♂	5
20	1	Hayan,Persephone iso ♂	5
20	1	Hayan,Persephone iso ♂	5
20	1	Hayan,Persephone iso ♂	5
20	1	Hayan,Persephone iso ♂	5
21	1	Hayan,Persephone iso ♂	5
21	1	Hayan,Persephone iso ♂	5
21	1	Hayan,Persephone iso ♂	5
21	1	Hayan,Persephone iso ♂	5
21	1	Hayan,Persephone iso ♂	5
17	1	Hayan,Persephone iso ♀	5
19	1	Hayan,Persephone iso ♀	5
19	1	Hayan,Persephone iso ♀	5
19	1	Hayan,Persephone iso ♀	5
19	1	Hayan,Persephone iso ♀	5
19	1	Hayan,Persephone iso ♀	5
19	1	Hayan,Persephone iso ♀	5
19	1	Hayan,Persephone iso ♀	5
20	1	Hayan,Persephone iso ♀	5
20	1	Hayan,Persephone iso ♀	5
20	1	Hayan,Persephone iso ♀	5
21	1	Hayan,Persephone iso ♀	5
21	1	Hayan,Persephone iso ♀	5
21	1	Hayan,Persephone iso ♀	5
22	1	Hayan,Persephone iso ♀	5
22	1	Hayan,Persephone iso ♀	5
22	1	Hayan,Persephone iso ♀	5
23	1	Hayan,Persephone iso ♀	5
23	1	Hayan,Persephone iso ♀	5
24.75	0	Hayan,Persephone iso ♀	5
17	1	Hayan,Persephone iso ♀	5
17	1	Hayan,Persephone iso ♀	5
19	1	Hayan,Persephone iso ♀	5
19	1	Hayan,Persephone iso ♀	5
19	1	Hayan,Persephone iso ♀	5
19	1	Hayan,Persephone iso ♀	5
19	1	Hayan,Persephone iso ♀	5
19	1	Hayan,Persephone iso ♀	5
21	1	Hayan,Persephone iso ♀	5
21	1	Hayan,Persephone iso ♀	5
21	1	Hayan,Persephone iso ♀	5
21	1	Hayan,Persephone iso ♀	5
22	1	Hayan,Persephone iso ♀	5
22	1	Hayan,Persephone iso ♀	5
22	1	Hayan,Persephone iso ♀	5
22	1	Hayan,Persephone iso ♀	5
23	1	Hayan,Persephone iso ♀	5
23	1	Hayan,Persephone iso ♀	5
24	1	Hayan,Persephone iso ♀	5
24.75	1	Hayan,Persephone iso ♀	5
17	1	Hayan,Persephone iso ♂	6
17	1	Hayan,Persephone iso ♂	6
17	1	Hayan,Persephone iso ♂	6
17	1	Hayan,Persephone iso ♂	6
17	1	Hayan,Persephone iso ♂	6
17	1	Hayan,Persephone iso ♂	6
17	1	Hayan,Persephone iso ♂	6
17	1	Hayan,Persephone iso ♂	6
18	1	Hayan,Persephone iso ♂	6
18	1	Hayan,Persephone iso ♂	6
18	1	Hayan,Persephone iso ♂	6
18	1	Hayan,Persephone iso ♂	6
18	1	Hayan,Persephone iso ♂	6
18	1	Hayan,Persephone iso ♂	6
18	1	Hayan,Persephone iso ♂	6
19	1	Hayan,Persephone iso ♂	6
20	1	Hayan,Persephone iso ♂	6
20	1	Hayan,Persephone iso ♂	6
22	1	Hayan,Persephone iso ♂	6
25	1	Hayan,Persephone iso ♂	6
17	1	Hayan,Persephone iso ♂	6
17	1	Hayan,Persephone iso ♂	6
17	1	Hayan,Persephone iso ♂	6
17	1	Hayan,Persephone iso ♂	6
18	1	Hayan,Persephone iso ♂	6
18	1	Hayan,Persephone iso ♂	6
18	1	Hayan,Persephone iso ♂	6
18	1	Hayan,Persephone iso ♂	6
18	1	Hayan,Persephone iso ♂	6
18	1	Hayan,Persephone iso ♂	6
18	1	Hayan,Persephone iso ♂	6
19	1	Hayan,Persephone iso ♂	6
20	1	Hayan,Persephone iso ♂	6
20	1	Hayan,Persephone iso ♂	6
20	1	Hayan,Persephone iso ♂	6
20	1	Hayan,Persephone iso ♂	6
20	1	Hayan,Persephone iso ♂	6
22	1	Hayan,Persephone iso ♂	6
22	1	Hayan,Persephone iso ♂	6
25	1	Hayan,Persephone iso ♂	6
17	1	Hayan,Persephone iso ♀	6
17	1	Hayan,Persephone iso ♀	6
17	1	Hayan,Persephone iso ♀	6
17	1	Hayan,Persephone iso ♀	6
18	1	Hayan,Persephone iso ♀	6
18	1	Hayan,Persephone iso ♀	6
18	1	Hayan,Persephone iso ♀	6
18	1	Hayan,Persephone iso ♀	6
18	1	Hayan,Persephone iso ♀	6
18	1	Hayan,Persephone iso ♀	6
20	1	Hayan,Persephone iso ♀	6
20	1	Hayan,Persephone iso ♀	6
20	1	Hayan,Persephone iso ♀	6
20	1	Hayan,Persephone iso ♀	6
20	1	Hayan,Persephone iso ♀	6
20	1	Hayan,Persephone iso ♀	6
20	1	Hayan,Persephone iso ♀	6
22	1	Hayan,Persephone iso ♀	6
22	1	Hayan,Persephone iso ♀	6
25	1	Hayan,Persephone iso ♀	6
17	1	Hayan,Persephone iso ♀	6
17	1	Hayan,Persephone iso ♀	6
17	1	Hayan,Persephone iso ♀	6
17	1	Hayan,Persephone iso ♀	6
17	1	Hayan,Persephone iso ♀	6
17	1	Hayan,Persephone iso ♀	6
18	1	Hayan,Persephone iso ♀	6
18	1	Hayan,Persephone iso ♀	6
18	1	Hayan,Persephone iso ♀	6
18	1	Hayan,Persephone iso ♀	6
18	1	Hayan,Persephone iso ♀	6
20	1	Hayan,Persephone iso ♀	6
20	1	Hayan,Persephone iso ♀	6
20	1	Hayan,Persephone iso ♀	6
20	1	Hayan,Persephone iso ♀	6
20	1	Hayan,Persephone iso ♀	6
20	1	Hayan,Persephone iso ♀	6
22	1	Hayan,Persephone iso ♀	6
22	1	Hayan,Persephone iso ♀	6
25	1	Hayan,Persephone iso ♀	6

## Sheet: Fig4g
	w1118 iso ♂						w1118 iso ♀						Hayan, Persephone iso ♂						Hayan, Persephone iso ♀
UC	0.15	0.15	0.23	0.2	0.33	0.26	0.02	0.02	0.03	0.06	0.06	0.03	0.29	0.31	0.23	0.18	0.18	0.15	0.1	0.06	0.05	0.02	0.03	0.02
6h	0.43	0.59	0.48	0.58	0.8	0.56	0.29	0.36	0.29	0.36	0.38	0.39	0.59	0.57	0.5	0.81	0.51	0.71	0.16	0.13	0.17	0.21	0.19	0.14
