# Supplementary material for: Sex bias in iron sequestration by transferrin 1 modulates sexually dimorphic infection outcomes in Drosophila melanogaster
Source: Genetics. 2026 Mar 2;233(1):iyag058. doi: 10.1093/genetics/iyag058 (PMC13147530; doi:10.1093/genetics/iyag058)
Supplement: iyag058_Supplementary_Data [file iyag058_supplementary_data.zip › Table_S5_GENETICS-2026-308984.xlsx]

## Sheet: FigS1a
time (h)	Event	Genotype	Repeat
time (h)	Event	Genotype	Repeat
19	1	Oregon R ♂	1
19	1	Oregon R ♂	1
20	1	Oregon R ♂	1
20	1	Oregon R ♂	1
20	1	Oregon R ♂	1
20	1	Oregon R ♂	1
20	1	Oregon R ♂	1
20	1	Oregon R ♂	1
20	1	Oregon R ♂	1
20	1	Oregon R ♂	1
21	1	Oregon R ♂	1
21	1	Oregon R ♂	1
21	1	Oregon R ♂	1
22	1	Oregon R ♂	1
23	1	Oregon R ♂	1
23	1	Oregon R ♂	1
23	1	Oregon R ♂	1
24	1	Oregon R ♂	1
24	1	Oregon R ♂	1
26	1	Oregon R ♂	1
18	1	Oregon R ♂	1
19	1	Oregon R ♂	1
19	1	Oregon R ♂	1
19	1	Oregon R ♂	1
20	1	Oregon R ♂	1
20	1	Oregon R ♂	1
20	1	Oregon R ♂	1
20	1	Oregon R ♂	1
20	1	Oregon R ♂	1
20	1	Oregon R ♂	1
20	1	Oregon R ♂	1
20	1	Oregon R ♂	1
20	1	Oregon R ♂	1
20	1	Oregon R ♂	1
21	1	Oregon R ♂	1
21	1	Oregon R ♂	1
22	1	Oregon R ♂	1
22	1	Oregon R ♂	1
22	1	Oregon R ♂	1
23	1	Oregon R ♂	1
18	1	Oregon R ♀	1
18	1	Oregon R ♀	1
18	1	Oregon R ♀	1
18	1	Oregon R ♀	1
18	1	Oregon R ♀	1
18	1	Oregon R ♀	1
19	1	Oregon R ♀	1
19	1	Oregon R ♀	1
19	1	Oregon R ♀	1
19	1	Oregon R ♀	1
19	1	Oregon R ♀	1
20	1	Oregon R ♀	1
20	1	Oregon R ♀	1
20	1	Oregon R ♀	1
20	1	Oregon R ♀	1
20	1	Oregon R ♀	1
21	1	Oregon R ♀	1
23	1	Oregon R ♀	1
23	1	Oregon R ♀	1
25	1	Oregon R ♀	1
18	1	Oregon R ♀	1
18	1	Oregon R ♀	1
18	1	Oregon R ♀	1
18	1	Oregon R ♀	1
18	1	Oregon R ♀	1
18	1	Oregon R ♀	1
19	1	Oregon R ♀	1
19	1	Oregon R ♀	1
20	1	Oregon R ♀	1
20	1	Oregon R ♀	1
20	1	Oregon R ♀	1
20	1	Oregon R ♀	1
20	1	Oregon R ♀	1
20	1	Oregon R ♀	1
20	1	Oregon R ♀	1
20	1	Oregon R ♀	1
20	1	Oregon R ♀	1
20	1	Oregon R ♀	1
20	1	Oregon R ♀	1
22	1	Oregon R ♀	1
17.5	1	Oregon R ♂	2
17.5	1	Oregon R ♂	2
17.5	1	Oregon R ♂	2
17.5	1	Oregon R ♂	2
18.5	1	Oregon R ♂	2
18.5	1	Oregon R ♂	2
18.5	1	Oregon R ♂	2
18.5	1	Oregon R ♂	2
18.5	1	Oregon R ♂	2
19.5	1	Oregon R ♂	2
19.5	1	Oregon R ♂	2
19.5	1	Oregon R ♂	2
19.5	1	Oregon R ♂	2
20.5	1	Oregon R ♂	2
20.5	1	Oregon R ♂	2
21.5	1	Oregon R ♂	2
21.5	1	Oregon R ♂	2
21.5	1	Oregon R ♂	2
21.5	1	Oregon R ♂	2
25.5	1	Oregon R ♂	2
17.5	1	Oregon R ♂	2
17.5	1	Oregon R ♂	2
18.5	1	Oregon R ♂	2
18.5	1	Oregon R ♂	2
18.5	1	Oregon R ♂	2
18.5	1	Oregon R ♂	2
19.5	1	Oregon R ♂	2
19.5	1	Oregon R ♂	2
19.5	1	Oregon R ♂	2
19.5	1	Oregon R ♂	2
19.5	1	Oregon R ♂	2
20.5	1	Oregon R ♂	2
20.5	1	Oregon R ♂	2
20.5	1	Oregon R ♂	2
21.5	1	Oregon R ♂	2
21.5	1	Oregon R ♂	2
21.5	1	Oregon R ♂	2
21.5	1	Oregon R ♂	2
23.5	1	Oregon R ♂	2
17.5	1	Oregon R ♀	2
17.5	1	Oregon R ♀	2
18.5	1	Oregon R ♀	2
18.5	1	Oregon R ♀	2
18.5	1	Oregon R ♀	2
18.5	1	Oregon R ♀	2
18.5	1	Oregon R ♀	2
19.5	1	Oregon R ♀	2
19.5	1	Oregon R ♀	2
19.5	1	Oregon R ♀	2
19.5	1	Oregon R ♀	2
19.5	1	Oregon R ♀	2
20.5	1	Oregon R ♀	2
20.5	1	Oregon R ♀	2
20.5	1	Oregon R ♀	2
20.5	1	Oregon R ♀	2
20.5	1	Oregon R ♀	2
20.5	1	Oregon R ♀	2
20.5	1	Oregon R ♀	2
22.5	1	Oregon R ♀	2
17.5	1	Oregon R ♀	2
17.5	1	Oregon R ♀	2
17.5	1	Oregon R ♀	2
17.5	1	Oregon R ♀	2
17.5	1	Oregon R ♀	2
17.5	1	Oregon R ♀	2
18.5	1	Oregon R ♀	2
18.5	1	Oregon R ♀	2
18.5	1	Oregon R ♀	2
18.5	1	Oregon R ♀	2
20.5	1	Oregon R ♀	2
20.5	1	Oregon R ♀	2
20.5	1	Oregon R ♀	2
20.5	1	Oregon R ♀	2
20.5	1	Oregon R ♀	2
20.5	1	Oregon R ♀	2
20.5	1	Oregon R ♀	2
21.5	1	Oregon R ♀	2
21.5	1	Oregon R ♀	2
21.5	1	Oregon R ♀	2
17.5	1	Oregon R ♂	3
17.5	1	Oregon R ♂	3
17.5	1	Oregon R ♂	3
17.5	1	Oregon R ♂	3
17.5	1	Oregon R ♂	3
17.5	1	Oregon R ♂	3
18	1	Oregon R ♂	3
18	1	Oregon R ♂	3
19	1	Oregon R ♂	3
19	1	Oregon R ♂	3
19	1	Oregon R ♂	3
19	1	Oregon R ♂	3
19	1	Oregon R ♂	3
19	1	Oregon R ♂	3
21	1	Oregon R ♂	3
21	1	Oregon R ♂	3
21	1	Oregon R ♂	3
21	1	Oregon R ♂	3
23	0	Oregon R ♂	3
23	0	Oregon R ♂	3
16	1	Oregon R ♂	3
17.5	1	Oregon R ♂	3
17.5	1	Oregon R ♂	3
17.5	1	Oregon R ♂	3
17.5	1	Oregon R ♂	3
17.5	1	Oregon R ♂	3
18	1	Oregon R ♂	3
19	1	Oregon R ♂	3
19	1	Oregon R ♂	3
19	1	Oregon R ♂	3
19	1	Oregon R ♂	3
20	1	Oregon R ♂	3
20	1	Oregon R ♂	3
20	1	Oregon R ♂	3
21	1	Oregon R ♂	3
21	1	Oregon R ♂	3
21	1	Oregon R ♂	3
23	0	Oregon R ♂	3
16	1	Oregon R ♀	3
16	1	Oregon R ♀	3
17.5	1	Oregon R ♀	3
18	1	Oregon R ♀	3
18	1	Oregon R ♀	3
19	1	Oregon R ♀	3
19	1	Oregon R ♀	3
19	1	Oregon R ♀	3
19	1	Oregon R ♀	3
19	1	Oregon R ♀	3
19	1	Oregon R ♀	3
19	1	Oregon R ♀	3
19	1	Oregon R ♀	3
19	1	Oregon R ♀	3
20	1	Oregon R ♀	3
20	1	Oregon R ♀	3
20	1	Oregon R ♀	3
22	1	Oregon R ♀	3
16	1	Oregon R ♀	3
17.5	1	Oregon R ♀	3
17.5	1	Oregon R ♀	3
17.5	1	Oregon R ♀	3
17.5	1	Oregon R ♀	3
17.5	1	Oregon R ♀	3
17.5	1	Oregon R ♀	3
17.5	1	Oregon R ♀	3
18	1	Oregon R ♀	3
18	1	Oregon R ♀	3
19	1	Oregon R ♀	3
19	1	Oregon R ♀	3
19	1	Oregon R ♀	3
19	1	Oregon R ♀	3
19	1	Oregon R ♀	3
19	1	Oregon R ♀	3
19	1	Oregon R ♀	3
19	1	Oregon R ♀	3
20	1	Oregon R ♀	3
20	1	Oregon R ♀	3
17	1	Oregon R ♂	4
18	1	Oregon R ♂	4
18	1	Oregon R ♂	4
18	1	Oregon R ♂	4
18	1	Oregon R ♂	4
18	1	Oregon R ♂	4
18	1	Oregon R ♂	4
19	1	Oregon R ♂	4
19	1	Oregon R ♂	4
19	1	Oregon R ♂	4
19	1	Oregon R ♂	4
19	1	Oregon R ♂	4
20	1	Oregon R ♂	4
20	1	Oregon R ♂	4
20	1	Oregon R ♂	4
20	1	Oregon R ♂	4
22	1	Oregon R ♂	4
22	1	Oregon R ♂	4
22	1	Oregon R ♂	4
22	1	Oregon R ♂	4
17	1	Oregon R ♂	4
17	1	Oregon R ♂	4
17	1	Oregon R ♂	4
17	1	Oregon R ♂	4
17	1	Oregon R ♂	4
18	1	Oregon R ♂	4
18	1	Oregon R ♂	4
19	1	Oregon R ♂	4
19	1	Oregon R ♂	4
19	1	Oregon R ♂	4
19	1	Oregon R ♂	4
20	1	Oregon R ♂	4
22	1	Oregon R ♂	4
22	1	Oregon R ♂	4
22	1	Oregon R ♂	4
22	1	Oregon R ♂	4
22	1	Oregon R ♂	4
22	1	Oregon R ♂	4
23	1	Oregon R ♂	4
18	1	Oregon R ♀	4
18	1	Oregon R ♀	4
18	1	Oregon R ♀	4
19	1	Oregon R ♀	4
19	1	Oregon R ♀	4
19	1	Oregon R ♀	4
19	1	Oregon R ♀	4
19	1	Oregon R ♀	4
19	1	Oregon R ♀	4
19	1	Oregon R ♀	4
19	1	Oregon R ♀	4
19	1	Oregon R ♀	4
19	1	Oregon R ♀	4
20	1	Oregon R ♀	4
20	1	Oregon R ♀	4
22	1	Oregon R ♀	4
22	1	Oregon R ♀	4
18	1	Oregon R ♀	4
18	1	Oregon R ♀	4
18	1	Oregon R ♀	4
18	1	Oregon R ♀	4
18	1	Oregon R ♀	4
18	1	Oregon R ♀	4
18	1	Oregon R ♀	4
20	1	Oregon R ♀	4
20	1	Oregon R ♀	4
20	1	Oregon R ♀	4
20	1	Oregon R ♀	4
20	1	Oregon R ♀	4
20	1	Oregon R ♀	4
20	1	Oregon R ♀	4
22	1	Oregon R ♀	4
22	1	Oregon R ♀	4
23	1	Oregon R ♀	4
25	1	Oregon R ♀	4
25	1	Oregon R ♀	4

## Sheet: FigS1b
Time (h)	Event	Genotype	Repeat
21	1	w1118 iso ♂	1
21	1	w1118 iso ♂	1
21	1	w1118 iso ♂	1
22	1	w1118 iso ♂	1
22	1	w1118 iso ♂	1
22	1	w1118 iso ♂	1
22	1	w1118 iso ♂	1
22	1	w1118 iso ♂	1
22	1	w1118 iso ♂	1
22	1	w1118 iso ♂	1
24	1	w1118 iso ♂	1
24	1	w1118 iso ♂	1
24	1	w1118 iso ♂	1
24	1	w1118 iso ♂	1
26	1	w1118 iso ♂	1
26	1	w1118 iso ♂	1
26	1	w1118 iso ♂	1
26	1	w1118 iso ♂	1
26	0	w1118 iso ♂	1
26	0	w1118 iso ♂	1
20	1	w1118 iso ♂	1
21	1	w1118 iso ♂	1
21	1	w1118 iso ♂	1
21	1	w1118 iso ♂	1
22	1	w1118 iso ♂	1
23	1	w1118 iso ♂	1
23	1	w1118 iso ♂	1
23	1	w1118 iso ♂	1
23	1	w1118 iso ♂	1
24	1	w1118 iso ♂	1
24	1	w1118 iso ♂	1
24	1	w1118 iso ♂	1
26	1	w1118 iso ♂	1
26	1	w1118 iso ♂	1
26	1	w1118 iso ♂	1
26	0	w1118 iso ♂	1
26	0	w1118 iso ♂	1
26	0	w1118 iso ♂	1
26	0	w1118 iso ♂	1
26	0	w1118 iso ♂	1
17	1	w1118 iso ♀	1
17	1	w1118 iso ♀	1
17	1	w1118 iso ♀	1
17	1	w1118 iso ♀	1
17	1	w1118 iso ♀	1
17	1	w1118 iso ♀	1
17	1	w1118 iso ♀	1
17	1	w1118 iso ♀	1
18	1	w1118 iso ♀	1
18	1	w1118 iso ♀	1
18	1	w1118 iso ♀	1
18	1	w1118 iso ♀	1
18	1	w1118 iso ♀	1
19	1	w1118 iso ♀	1
19	1	w1118 iso ♀	1
20	1	w1118 iso ♀	1
20	1	w1118 iso ♀	1
20	1	w1118 iso ♀	1
21	1	w1118 iso ♀	1
21	1	w1118 iso ♀	1
17	1	w1118 iso ♀	1
17	1	w1118 iso ♀	1
17	1	w1118 iso ♀	1
17	1	w1118 iso ♀	1
17	1	w1118 iso ♀	1
18	1	w1118 iso ♀	1
18	1	w1118 iso ♀	1
18	1	w1118 iso ♀	1
18	1	w1118 iso ♀	1
19	1	w1118 iso ♀	1
19	1	w1118 iso ♀	1
19	1	w1118 iso ♀	1
20	1	w1118 iso ♀	1
20	1	w1118 iso ♀	1
20	1	w1118 iso ♀	1
21	1	w1118 iso ♀	1
21	1	w1118 iso ♀	1
21	1	w1118 iso ♀	1
22	1	w1118 iso ♀	1
26	0	w1118 iso ♀	1
18	1	w1118 iso ♂	2
19	1	w1118 iso ♂	2
19	1	w1118 iso ♂	2
20	1	w1118 iso ♂	2
20	1	w1118 iso ♂	2
20	1	w1118 iso ♂	2
20	1	w1118 iso ♂	2
20	1	w1118 iso ♂	2
21	1	w1118 iso ♂	2
21	1	w1118 iso ♂	2
21	1	w1118 iso ♂	2
21	1	w1118 iso ♂	2
21	1	w1118 iso ♂	2
22	0	w1118 iso ♂	2
22	0	w1118 iso ♂	2
22	0	w1118 iso ♂	2
22	0	w1118 iso ♂	2
22	0	w1118 iso ♂	2
22	0	w1118 iso ♂	2
22	0	w1118 iso ♂	2
18	1	w1118 iso ♂	2
18	1	w1118 iso ♂	2
20	1	w1118 iso ♂	2
20	1	w1118 iso ♂	2
20	1	w1118 iso ♂	2
21	1	w1118 iso ♂	2
21	1	w1118 iso ♂	2
21	1	w1118 iso ♂	2
21	1	w1118 iso ♂	2
21	1	w1118 iso ♂	2
21	1	w1118 iso ♂	2
21	1	w1118 iso ♂	2
21	1	w1118 iso ♂	2
22	1	w1118 iso ♂	2
22	0	w1118 iso ♂	2
22	0	w1118 iso ♂	2
22	0	w1118 iso ♂	2
22	0	w1118 iso ♂	2
22	0	w1118 iso ♂	2
22	0	w1118 iso ♂	2
16	1	w1118 iso ♀	2
17	1	w1118 iso ♀	2
18	1	w1118 iso ♀	2
18	1	w1118 iso ♀	2
18	1	w1118 iso ♀	2
18	1	w1118 iso ♀	2
18	1	w1118 iso ♀	2
19	1	w1118 iso ♀	2
19	1	w1118 iso ♀	2
20	1	w1118 iso ♀	2
20	1	w1118 iso ♀	2
20	1	w1118 iso ♀	2
20	1	w1118 iso ♀	2
20	1	w1118 iso ♀	2
20	1	w1118 iso ♀	2
20	1	w1118 iso ♀	2
21	1	w1118 iso ♀	2
21	1	w1118 iso ♀	2
21	1	w1118 iso ♀	2
22	0	w1118 iso ♀	2
16	1	w1118 iso ♀	2
17	1	w1118 iso ♀	2
18	1	w1118 iso ♀	2
18	1	w1118 iso ♀	2
18	1	w1118 iso ♀	2
18	1	w1118 iso ♀	2
18	1	w1118 iso ♀	2
19	1	w1118 iso ♀	2
19	1	w1118 iso ♀	2
20	1	w1118 iso ♀	2
20	1	w1118 iso ♀	2
20	1	w1118 iso ♀	2
20	1	w1118 iso ♀	2
20	1	w1118 iso ♀	2
20	1	w1118 iso ♀	2
21	1	w1118 iso ♀	2
21	1	w1118 iso ♀	2
21	1	w1118 iso ♀	2
22	1	w1118 iso ♀	2
22	0	w1118 iso ♀	2
20	1	w1118 iso ♂	3
20	1	w1118 iso ♂	3
20	1	w1118 iso ♂	3
20	1	w1118 iso ♂	3
20	1	w1118 iso ♂	3
20	1	w1118 iso ♂	3
22	1	w1118 iso ♂	3
22	1	w1118 iso ♂	3
22	1	w1118 iso ♂	3
22	1	w1118 iso ♂	3
22	1	w1118 iso ♂	3
23	1	w1118 iso ♂	3
23	1	w1118 iso ♂	3
24	1	w1118 iso ♂	3
24	1	w1118 iso ♂	3
24	1	w1118 iso ♂	3
24	1	w1118 iso ♂	3
24	0	w1118 iso ♂	3
24	0	w1118 iso ♂	3
24	0	w1118 iso ♂	3
20	1	w1118 iso ♂	3
20	1	w1118 iso ♂	3
20	1	w1118 iso ♂	3
20	1	w1118 iso ♂	3
21	1	w1118 iso ♂	3
21	1	w1118 iso ♂	3
22	1	w1118 iso ♂	3
22	1	w1118 iso ♂	3
22	1	w1118 iso ♂	3
22	1	w1118 iso ♂	3
22	1	w1118 iso ♂	3
23	1	w1118 iso ♂	3
23	1	w1118 iso ♂	3
24	1	w1118 iso ♂	3
24	1	w1118 iso ♂	3
24	1	w1118 iso ♂	3
24	0	w1118 iso ♂	3
24	0	w1118 iso ♂	3
24	0	w1118 iso ♂	3
24	0	w1118 iso ♂	3
17	1	w1118 iso ♀	3
17	1	w1118 iso ♀	3
18	1	w1118 iso ♀	3
18	1	w1118 iso ♀	3
18	1	w1118 iso ♀	3
18	1	w1118 iso ♀	3
19	1	w1118 iso ♀	3
19	1	w1118 iso ♀	3
19	1	w1118 iso ♀	3
19	1	w1118 iso ♀	3
19	1	w1118 iso ♀	3
19	1	w1118 iso ♀	3
19	1	w1118 iso ♀	3
20	1	w1118 iso ♀	3
20	1	w1118 iso ♀	3
20	1	w1118 iso ♀	3
21	1	w1118 iso ♀	3
21	1	w1118 iso ♀	3
22	1	w1118 iso ♀	3
17	1	w1118 iso ♀	3
17	1	w1118 iso ♀	3
17	1	w1118 iso ♀	3
17	1	w1118 iso ♀	3
17	1	w1118 iso ♀	3
17	1	w1118 iso ♀	3
17	1	w1118 iso ♀	3
18	1	w1118 iso ♀	3
18	1	w1118 iso ♀	3
18	1	w1118 iso ♀	3
18	1	w1118 iso ♀	3
19	1	w1118 iso ♀	3
19	1	w1118 iso ♀	3
19	1	w1118 iso ♀	3
20	1	w1118 iso ♀	3
20	1	w1118 iso ♀	3
21	1	w1118 iso ♀	3
21	1	w1118 iso ♀	3
22	1	w1118 iso ♀	3
23	1	w1118 iso ♀	3

## Sheet: FigS1c
Time (h)	Event	Genotype	Repeat
18	1	w1118 iso ♂	1
19	1	w1118 iso ♂	1
20	1	w1118 iso ♂	1
20	1	w1118 iso ♂	1
21	1	w1118 iso ♂	1
21	1	w1118 iso ♂	1
21	1	w1118 iso ♂	1
21	1	w1118 iso ♂	1
21	1	w1118 iso ♂	1
21	1	w1118 iso ♂	1
21	1	w1118 iso ♂	1
21	1	w1118 iso ♂	1
21	1	w1118 iso ♂	1
22	1	w1118 iso ♂	1
22	1	w1118 iso ♂	1
22	1	w1118 iso ♂	1
23	1	w1118 iso ♂	1
26	1	w1118 iso ♂	1
26	1	w1118 iso ♂	1
26	0	w1118 iso ♂	1
19	1	w1118 iso ♂	1
19	1	w1118 iso ♂	1
20	1	w1118 iso ♂	1
20	1	w1118 iso ♂	1
20	1	w1118 iso ♂	1
21	1	w1118 iso ♂	1
21	1	w1118 iso ♂	1
21	1	w1118 iso ♂	1
21	1	w1118 iso ♂	1
21	1	w1118 iso ♂	1
22	1	w1118 iso ♂	1
22	1	w1118 iso ♂	1
22	1	w1118 iso ♂	1
23	1	w1118 iso ♂	1
23	1	w1118 iso ♂	1
24	1	w1118 iso ♂	1
24	1	w1118 iso ♂	1
26	1	w1118 iso ♂	1
26	0	w1118 iso ♂	1
26	0	w1118 iso ♂	1
17	1	w1118 iso ♀	1
17	1	w1118 iso ♀	1
17	1	w1118 iso ♀	1
17	1	w1118 iso ♀	1
17	1	w1118 iso ♀	1
17	1	w1118 iso ♀	1
18	1	w1118 iso ♀	1
18	1	w1118 iso ♀	1
18	1	w1118 iso ♀	1
18	1	w1118 iso ♀	1
18	1	w1118 iso ♀	1
19	1	w1118 iso ♀	1
20	1	w1118 iso ♀	1
20	1	w1118 iso ♀	1
20	1	w1118 iso ♀	1
20	1	w1118 iso ♀	1
20	1	w1118 iso ♀	1
21	1	w1118 iso ♀	1
21	1	w1118 iso ♀	1
22	1	w1118 iso ♀	1
17	1	w1118 iso ♀	1
17	1	w1118 iso ♀	1
18	1	w1118 iso ♀	1
18	1	w1118 iso ♀	1
18	1	w1118 iso ♀	1
18	1	w1118 iso ♀	1
18	1	w1118 iso ♀	1
18	1	w1118 iso ♀	1
20	1	w1118 iso ♀	1
20	1	w1118 iso ♀	1
20	1	w1118 iso ♀	1
20	1	w1118 iso ♀	1
20	1	w1118 iso ♀	1
20	1	w1118 iso ♀	1
20	1	w1118 iso ♀	1
21	1	w1118 iso ♀	1
21	1	w1118 iso ♀	1
22	1	w1118 iso ♀	1
23	1	w1118 iso ♀	1
24	1	w1118 iso ♀	1
19	1	w1118 iso ♂	2
20	1	w1118 iso ♂	2
20	1	w1118 iso ♂	2
21	1	w1118 iso ♂	2
21	1	w1118 iso ♂	2
21	1	w1118 iso ♂	2
21	1	w1118 iso ♂	2
21	1	w1118 iso ♂	2
21	1	w1118 iso ♂	2
22	1	w1118 iso ♂	2
22	1	w1118 iso ♂	2
22	0	w1118 iso ♂	2
22	0	w1118 iso ♂	2
22	0	w1118 iso ♂	2
22	0	w1118 iso ♂	2
22	0	w1118 iso ♂	2
22	0	w1118 iso ♂	2
22	0	w1118 iso ♂	2
22	0	w1118 iso ♂	2
22	0	w1118 iso ♂	2
16	1	w1118 iso ♂	2
18	1	w1118 iso ♂	2
20	1	w1118 iso ♂	2
21	1	w1118 iso ♂	2
21	1	w1118 iso ♂	2
21	1	w1118 iso ♂	2
21	1	w1118 iso ♂	2
21	1	w1118 iso ♂	2
21	1	w1118 iso ♂	2
21	1	w1118 iso ♂	2
22	1	w1118 iso ♂	2
22	1	w1118 iso ♂	2
22	1	w1118 iso ♂	2
22	0	w1118 iso ♂	2
22	0	w1118 iso ♂	2
22	0	w1118 iso ♂	2
22	0	w1118 iso ♂	2
22	0	w1118 iso ♂	2
22	0	w1118 iso ♂	2
22	0	w1118 iso ♂	2
16	1	w1118 iso ♀	2
17	1	w1118 iso ♀	2
18	1	w1118 iso ♀	2
18	1	w1118 iso ♀	2
18	1	w1118 iso ♀	2
20	1	w1118 iso ♀	2
20	1	w1118 iso ♀	2
20	1	w1118 iso ♀	2
20	1	w1118 iso ♀	2
21	1	w1118 iso ♀	2
21	1	w1118 iso ♀	2
21	1	w1118 iso ♀	2
21	1	w1118 iso ♀	2
21	1	w1118 iso ♀	2
21	1	w1118 iso ♀	2
21	1	w1118 iso ♀	2
21	1	w1118 iso ♀	2
21	1	w1118 iso ♀	2
22	0	w1118 iso ♀	2
22	0	w1118 iso ♀	2
17	1	w1118 iso ♀	2
18	1	w1118 iso ♀	2
18	1	w1118 iso ♀	2
18	1	w1118 iso ♀	2
18	1	w1118 iso ♀	2
18	1	w1118 iso ♀	2
18	1	w1118 iso ♀	2
19	1	w1118 iso ♀	2
19	1	w1118 iso ♀	2
20	1	w1118 iso ♀	2
20	1	w1118 iso ♀	2
20	1	w1118 iso ♀	2
20	1	w1118 iso ♀	2
20	1	w1118 iso ♀	2
20	1	w1118 iso ♀	2
21	1	w1118 iso ♀	2
22	1	w1118 iso ♀	2
22	1	w1118 iso ♀	2
22	1	w1118 iso ♀	2
20	1	w1118 iso ♂	3
21	1	w1118 iso ♂	3
21	1	w1118 iso ♂	3
21	1	w1118 iso ♂	3
22	1	w1118 iso ♂	3
22	1	w1118 iso ♂	3
22	1	w1118 iso ♂	3
23	1	w1118 iso ♂	3
24	1	w1118 iso ♂	3
24	1	w1118 iso ♂	3
24	1	w1118 iso ♂	3
24	1	w1118 iso ♂	3
24	1	w1118 iso ♂	3
24	1	w1118 iso ♂	3
24	1	w1118 iso ♂	3
24	0	w1118 iso ♂	3
24	0	w1118 iso ♂	3
24	0	w1118 iso ♂	3
24	0	w1118 iso ♂	3
24	0	w1118 iso ♂	3
17	1	w1118 iso ♀	3
17	1	w1118 iso ♀	3
17	1	w1118 iso ♀	3
18	1	w1118 iso ♀	3
19	1	w1118 iso ♀	3
19	1	w1118 iso ♀	3
19	1	w1118 iso ♀	3
19	1	w1118 iso ♀	3
19	1	w1118 iso ♀	3
19	1	w1118 iso ♀	3
20	1	w1118 iso ♀	3
20	1	w1118 iso ♀	3
20	1	w1118 iso ♀	3
22	1	w1118 iso ♀	3
22	1	w1118 iso ♀	3
22	1	w1118 iso ♀	3
23	1	w1118 iso ♀	3
23	1	w1118 iso ♀	3
24	0	w1118 iso ♀	3
24	0	w1118 iso ♀	3
18	1	w1118 iso ♀	3
19	1	w1118 iso ♀	3
19	1	w1118 iso ♀	3
20	1	w1118 iso ♀	3
20	1	w1118 iso ♀	3
20	1	w1118 iso ♀	3
20	1	w1118 iso ♀	3
20	1	w1118 iso ♀	3
21	1	w1118 iso ♀	3
21	1	w1118 iso ♀	3
21	1	w1118 iso ♀	3
21	1	w1118 iso ♀	3
21	1	w1118 iso ♀	3
22	1	w1118 iso ♀	3
22	1	w1118 iso ♀	3
22	1	w1118 iso ♀	3
22	1	w1118 iso ♀	3
23	1	w1118 iso ♀	3
24	1	w1118 iso ♀	3
24	0	w1118 iso ♀	3

## Sheet: FigS1d
Time (h)	Event	Genotype	Repeat
17	1	w1118 iso ♂	1
19	1	w1118 iso ♂	1
21	1	w1118 iso ♂	1
21	1	w1118 iso ♂	1
21	1	w1118 iso ♂	1
21	1	w1118 iso ♂	1
22	1	w1118 iso ♂	1
22	1	w1118 iso ♂	1
22	1	w1118 iso ♂	1
22	1	w1118 iso ♂	1
22	1	w1118 iso ♂	1
22	1	w1118 iso ♂	1
22	1	w1118 iso ♂	1
22	1	w1118 iso ♂	1
23	1	w1118 iso ♂	1
23	1	w1118 iso ♂	1
23	1	w1118 iso ♂	1
23	1	w1118 iso ♂	1
26	0	w1118 iso ♂	1
26	0	w1118 iso ♂	1
17	1	w1118 iso ♂	1
18	1	w1118 iso ♂	1
20	1	w1118 iso ♂	1
20	1	w1118 iso ♂	1
20	1	w1118 iso ♂	1
21	1	w1118 iso ♂	1
21	1	w1118 iso ♂	1
21	1	w1118 iso ♂	1
21	1	w1118 iso ♂	1
21	1	w1118 iso ♂	1
22	1	w1118 iso ♂	1
22	1	w1118 iso ♂	1
22	1	w1118 iso ♂	1
22	1	w1118 iso ♂	1
22	1	w1118 iso ♂	1
23	1	w1118 iso ♂	1
23	1	w1118 iso ♂	1
23	1	w1118 iso ♂	1
26	1	w1118 iso ♂	1
26	0	w1118 iso ♂	1
17	1	w1118 iso ♀	1
17	1	w1118 iso ♀	1
17	1	w1118 iso ♀	1
18	1	w1118 iso ♀	1
18	1	w1118 iso ♀	1
19	1	w1118 iso ♀	1
19	1	w1118 iso ♀	1
20	1	w1118 iso ♀	1
20	1	w1118 iso ♀	1
20	1	w1118 iso ♀	1
20	1	w1118 iso ♀	1
21	1	w1118 iso ♀	1
21	1	w1118 iso ♀	1
21	1	w1118 iso ♀	1
21	1	w1118 iso ♀	1
22	1	w1118 iso ♀	1
23	1	w1118 iso ♀	1
23	1	w1118 iso ♀	1
23	1	w1118 iso ♀	1
26	1	w1118 iso ♀	1
17	1	w1118 iso ♀	1
17	1	w1118 iso ♀	1
17	1	w1118 iso ♀	1
17	1	w1118 iso ♀	1
17	1	w1118 iso ♀	1
17	1	w1118 iso ♀	1
18	1	w1118 iso ♀	1
18	1	w1118 iso ♀	1
18	1	w1118 iso ♀	1
18	1	w1118 iso ♀	1
18	1	w1118 iso ♀	1
18	1	w1118 iso ♀	1
18	1	w1118 iso ♀	1
19	1	w1118 iso ♀	1
19	1	w1118 iso ♀	1
19	1	w1118 iso ♀	1
20	1	w1118 iso ♀	1
21	1	w1118 iso ♀	1
22	1	w1118 iso ♀	1
23	1	w1118 iso ♀	1
18	1	w1118 iso ♂	2
20	1	w1118 iso ♂	2
20	1	w1118 iso ♂	2
20	1	w1118 iso ♂	2
20	1	w1118 iso ♂	2
21	1	w1118 iso ♂	2
21	1	w1118 iso ♂	2
21	1	w1118 iso ♂	2
21	1	w1118 iso ♂	2
21	1	w1118 iso ♂	2
21	1	w1118 iso ♂	2
21	1	w1118 iso ♂	2
22	0	w1118 iso ♂	2
22	0	w1118 iso ♂	2
22	0	w1118 iso ♂	2
22	0	w1118 iso ♂	2
22	0	w1118 iso ♂	2
22	0	w1118 iso ♂	2
22	0	w1118 iso ♂	2
22	0	w1118 iso ♂	2
18	1	w1118 iso ♂	2
19	1	w1118 iso ♂	2
19	1	w1118 iso ♂	2
20	1	w1118 iso ♂	2
21	1	w1118 iso ♂	2
21	1	w1118 iso ♂	2
21	1	w1118 iso ♂	2
21	1	w1118 iso ♂	2
21	1	w1118 iso ♂	2
21	1	w1118 iso ♂	2
22	1	w1118 iso ♂	2
22	1	w1118 iso ♂	2
22	0	w1118 iso ♂	2
22	0	w1118 iso ♂	2
22	0	w1118 iso ♂	2
22	0	w1118 iso ♂	2
22	0	w1118 iso ♂	2
22	0	w1118 iso ♂	2
22	0	w1118 iso ♂	2
16	1	w1118 iso ♀	2
19	1	w1118 iso ♀	2
20	1	w1118 iso ♀	2
20	1	w1118 iso ♀	2
20	1	w1118 iso ♀	2
21	1	w1118 iso ♀	2
21	1	w1118 iso ♀	2
21	1	w1118 iso ♀	2
21	1	w1118 iso ♀	2
21	1	w1118 iso ♀	2
21	1	w1118 iso ♀	2
21	1	w1118 iso ♀	2
21	1	w1118 iso ♀	2
21	1	w1118 iso ♀	2
21	1	w1118 iso ♀	2
22	1	w1118 iso ♀	2
22	0	w1118 iso ♀	2
22	0	w1118 iso ♀	2
22	0	w1118 iso ♀	2
22	0	w1118 iso ♀	2
16	1	w1118 iso ♀	2
19	1	w1118 iso ♀	2
19	1	w1118 iso ♀	2
19	1	w1118 iso ♀	2
20	1	w1118 iso ♀	2
20	1	w1118 iso ♀	2
20	1	w1118 iso ♀	2
20	1	w1118 iso ♀	2
20	1	w1118 iso ♀	2
21	1	w1118 iso ♀	2
21	1	w1118 iso ♀	2
21	1	w1118 iso ♀	2
22	1	w1118 iso ♀	2
22	1	w1118 iso ♀	2
22	1	w1118 iso ♀	2
22	0	w1118 iso ♀	2
22	0	w1118 iso ♀	2
22	0	w1118 iso ♀	2
22	0	w1118 iso ♀	2
22	0	w1118 iso ♀	2
17	1	w1118 iso ♂	3
20	1	w1118 iso ♂	3
21	1	w1118 iso ♂	3
21	1	w1118 iso ♂	3
21	1	w1118 iso ♂	3
21	1	w1118 iso ♂	3
21	1	w1118 iso ♂	3
22	1	w1118 iso ♂	3
22	1	w1118 iso ♂	3
22	1	w1118 iso ♂	3
23	1	w1118 iso ♂	3
23	1	w1118 iso ♂	3
23	1	w1118 iso ♂	3
23	1	w1118 iso ♂	3
24	1	w1118 iso ♂	3
24	0	w1118 iso ♂	3
24	0	w1118 iso ♂	3
24	0	w1118 iso ♂	3
24	0	w1118 iso ♂	3
24	0	w1118 iso ♂	3
18	1	w1118 iso ♂	3
19	1	w1118 iso ♂	3
21	1	w1118 iso ♂	3
21	1	w1118 iso ♂	3
22	1	w1118 iso ♂	3
22	1	w1118 iso ♂	3
22	1	w1118 iso ♂	3
22	1	w1118 iso ♂	3
22	1	w1118 iso ♂	3
23	1	w1118 iso ♂	3
23	1	w1118 iso ♂	3
23	1	w1118 iso ♂	3
24	1	w1118 iso ♂	3
24	0	w1118 iso ♂	3
24	0	w1118 iso ♂	3
24	0	w1118 iso ♂	3
24	0	w1118 iso ♂	3
24	0	w1118 iso ♂	3
24	0	w1118 iso ♂	3
17	1	w1118 iso ♀	3
18	1	w1118 iso ♀	3
18	1	w1118 iso ♀	3
18	1	w1118 iso ♀	3
18	1	w1118 iso ♀	3
18	1	w1118 iso ♀	3
19	1	w1118 iso ♀	3
19	1	w1118 iso ♀	3
19	1	w1118 iso ♀	3
19	1	w1118 iso ♀	3
19	1	w1118 iso ♀	3
19	1	w1118 iso ♀	3
19	1	w1118 iso ♀	3
20	1	w1118 iso ♀	3
20	1	w1118 iso ♀	3
21	1	w1118 iso ♀	3
22	1	w1118 iso ♀	3
23	1	w1118 iso ♀	3
24	1	w1118 iso ♀	3
17	1	w1118 iso ♀	3
17	1	w1118 iso ♀	3
17	1	w1118 iso ♀	3
18	1	w1118 iso ♀	3
18	1	w1118 iso ♀	3
18	1	w1118 iso ♀	3
18	1	w1118 iso ♀	3
19	1	w1118 iso ♀	3
19	1	w1118 iso ♀	3
19	1	w1118 iso ♀	3
20	1	w1118 iso ♀	3
20	1	w1118 iso ♀	3
20	1	w1118 iso ♀	3
21	1	w1118 iso ♀	3
22	1	w1118 iso ♀	3
22	1	w1118 iso ♀	3
22	1	w1118 iso ♀	3
22	1	w1118 iso ♀	3
22	1	w1118 iso ♀	3
24	0	w1118 iso ♀	3

## Sheet: FigS1e
Time (h)	Event	Genotype	Repeat
20	1	w1118 iso ♂	1
21	1	w1118 iso ♂	1
21	1	w1118 iso ♂	1
21	1	w1118 iso ♂	1
22	1	w1118 iso ♂	1
22	1	w1118 iso ♂	1
22	1	w1118 iso ♂	1
22	1	w1118 iso ♂	1
23	1	w1118 iso ♂	1
24	1	w1118 iso ♂	1
24	1	w1118 iso ♂	1
24	1	w1118 iso ♂	1
24	1	w1118 iso ♂	1
26	1	w1118 iso ♂	1
26	1	w1118 iso ♂	1
26	1	w1118 iso ♂	1
26	0	w1118 iso ♂	1
26	0	w1118 iso ♂	1
26	0	w1118 iso ♂	1
26	0	w1118 iso ♂	1
17	1	w1118 iso ♀	1
17	1	w1118 iso ♀	1
18	1	w1118 iso ♀	1
18	1	w1118 iso ♀	1
18	1	w1118 iso ♀	1
19	1	w1118 iso ♀	1
19	1	w1118 iso ♀	1
19	1	w1118 iso ♀	1
19	1	w1118 iso ♀	1
20	1	w1118 iso ♀	1
20	1	w1118 iso ♀	1
20	1	w1118 iso ♀	1
20	1	w1118 iso ♀	1
20	1	w1118 iso ♀	1
20	1	w1118 iso ♀	1
21	1	w1118 iso ♀	1
21	1	w1118 iso ♀	1
21	1	w1118 iso ♀	1
22	1	w1118 iso ♀	1
22	1	w1118 iso ♀	1
17	1	w1118 iso ♀	1
17	1	w1118 iso ♀	1
17	1	w1118 iso ♀	1
17	1	w1118 iso ♀	1
18	1	w1118 iso ♀	1
18	1	w1118 iso ♀	1
18	1	w1118 iso ♀	1
18	1	w1118 iso ♀	1
18	1	w1118 iso ♀	1
18	1	w1118 iso ♀	1
18	1	w1118 iso ♀	1
18	1	w1118 iso ♀	1
18	1	w1118 iso ♀	1
19	1	w1118 iso ♀	1
19	1	w1118 iso ♀	1
19	1	w1118 iso ♀	1
20	1	w1118 iso ♀	1
20	1	w1118 iso ♀	1
20	1	w1118 iso ♀	1
21	1	w1118 iso ♀	1
16	1	w1118 iso ♂	2
18	1	w1118 iso ♂	2
19	1	w1118 iso ♂	2
20	1	w1118 iso ♂	2
20	1	w1118 iso ♂	2
21	1	w1118 iso ♂	2
21	1	w1118 iso ♂	2
21	1	w1118 iso ♂	2
21	1	w1118 iso ♂	2
21	1	w1118 iso ♂	2
22	0	w1118 iso ♂	2
22	0	w1118 iso ♂	2
22	0	w1118 iso ♂	2
22	0	w1118 iso ♂	2
22	0	w1118 iso ♂	2
22	0	w1118 iso ♂	2
22	0	w1118 iso ♂	2
22	0	w1118 iso ♂	2
22	0	w1118 iso ♂	2
22	0	w1118 iso ♂	2
18	1	w1118 iso ♂	2
20	1	w1118 iso ♂	2
20	1	w1118 iso ♂	2
20	1	w1118 iso ♂	2
21	1	w1118 iso ♂	2
21	1	w1118 iso ♂	2
21	1	w1118 iso ♂	2
21	1	w1118 iso ♂	2
21	1	w1118 iso ♂	2
22	1	w1118 iso ♂	2
22	0	w1118 iso ♂	2
22	0	w1118 iso ♂	2
22	0	w1118 iso ♂	2
22	0	w1118 iso ♂	2
22	0	w1118 iso ♂	2
22	0	w1118 iso ♂	2
22	0	w1118 iso ♂	2
22	0	w1118 iso ♂	2
22	0	w1118 iso ♂	2
22	0	w1118 iso ♂	2
18	1	w1118 iso ♀	2
18	1	w1118 iso ♀	2
19	1	w1118 iso ♀	2
19	1	w1118 iso ♀	2
19	1	w1118 iso ♀	2
19	1	w1118 iso ♀	2
19	1	w1118 iso ♀	2
20	1	w1118 iso ♀	2
20	1	w1118 iso ♀	2
20	1	w1118 iso ♀	2
20	1	w1118 iso ♀	2
21	1	w1118 iso ♀	2
21	1	w1118 iso ♀	2
21	1	w1118 iso ♀	2
21	1	w1118 iso ♀	2
22	1	w1118 iso ♀	2
22	0	w1118 iso ♀	2
22	0	w1118 iso ♀	2
22	0	w1118 iso ♀	2
22	0	w1118 iso ♀	2
18	1	w1118 iso ♀	2
18	1	w1118 iso ♀	2
18	1	w1118 iso ♀	2
20	1	w1118 iso ♀	2
20	1	w1118 iso ♀	2
20	1	w1118 iso ♀	2
20	1	w1118 iso ♀	2
20	1	w1118 iso ♀	2
20	1	w1118 iso ♀	2
21	1	w1118 iso ♀	2
21	1	w1118 iso ♀	2
21	1	w1118 iso ♀	2
21	1	w1118 iso ♀	2
21	1	w1118 iso ♀	2
21	1	w1118 iso ♀	2
22	1	w1118 iso ♀	2
22	0	w1118 iso ♀	2
22	0	w1118 iso ♀	2
22	0	w1118 iso ♀	2
22	0	w1118 iso ♀	2
19	1	w1118 iso ♂	3
20	1	w1118 iso ♂	3
20	1	w1118 iso ♂	3
20	1	w1118 iso ♂	3
22	1	w1118 iso ♂	3
23	1	w1118 iso ♂	3
23	1	w1118 iso ♂	3
24	1	w1118 iso ♂	3
24	1	w1118 iso ♂	3
24	1	w1118 iso ♂	3
24	1	w1118 iso ♂	3
24	0	w1118 iso ♂	3
24	0	w1118 iso ♂	3
24	0	w1118 iso ♂	3
24	0	w1118 iso ♂	3
24	0	w1118 iso ♂	3
24	0	w1118 iso ♂	3
24	0	w1118 iso ♂	3
24	0	w1118 iso ♂	3
17	1	w1118 iso ♂	3
18	1	w1118 iso ♂	3
20	1	w1118 iso ♂	3
21	1	w1118 iso ♂	3
21	1	w1118 iso ♂	3
21	1	w1118 iso ♂	3
22	1	w1118 iso ♂	3
23	1	w1118 iso ♂	3
23	1	w1118 iso ♂	3
23	1	w1118 iso ♂	3
23	1	w1118 iso ♂	3
23	1	w1118 iso ♂	3
23	1	w1118 iso ♂	3
24	1	w1118 iso ♂	3
24	1	w1118 iso ♂	3
24	1	w1118 iso ♂	3
24	1	w1118 iso ♂	3
24	0	w1118 iso ♂	3
24	0	w1118 iso ♂	3
24	0	w1118 iso ♂	3
17	1	w1118 iso ♀	3
17	1	w1118 iso ♀	3
18	1	w1118 iso ♀	3
18	1	w1118 iso ♀	3
19	1	w1118 iso ♀	3
19	1	w1118 iso ♀	3
20	1	w1118 iso ♀	3
20	1	w1118 iso ♀	3
20	1	w1118 iso ♀	3
20	1	w1118 iso ♀	3
21	1	w1118 iso ♀	3
21	1	w1118 iso ♀	3
21	1	w1118 iso ♀	3
21	1	w1118 iso ♀	3
21	1	w1118 iso ♀	3
21	1	w1118 iso ♀	3
22	1	w1118 iso ♀	3
24	0	w1118 iso ♀	3
24	0	w1118 iso ♀	3
24	0	w1118 iso ♀	3
18	1	w1118 iso ♀	3
18	1	w1118 iso ♀	3
18	1	w1118 iso ♀	3
18	1	w1118 iso ♀	3
18	1	w1118 iso ♀	3
18	1	w1118 iso ♀	3
18	1	w1118 iso ♀	3
19	1	w1118 iso ♀	3
19	1	w1118 iso ♀	3
19	1	w1118 iso ♀	3
20	1	w1118 iso ♀	3
20	1	w1118 iso ♀	3
20	1	w1118 iso ♀	3
20	1	w1118 iso ♀	3
21	1	w1118 iso ♀	3
21	1	w1118 iso ♀	3
22	1	w1118 iso ♀	3
24	1	w1118 iso ♀	3
24	0	w1118 iso ♀	3
24	0	w1118 iso ♀	3
