# Supplementary material for: Sex bias in iron sequestration by transferrin 1 modulates sexually dimorphic infection outcomes in Drosophila melanogaster
Source: Genetics. 2026 Mar 2;233(1):iyag058. doi: 10.1093/genetics/iyag058 (PMC13147530; doi:10.1093/genetics/iyag058)
Supplement: iyag058_Supplementary_Data [file iyag058_supplementary_data.zip › Table_S6_GENETICS-2026-308984.xlsx]

## Sheet: FigS2a
	Oregon R ♂								Oregon R ♀
UC	0.16	0.17	0.17	0.21	0.23	0.18	0.34		0.02	0.01	0.02	0.03	0.04	0.04	0.09
6h	0.3	0.33	0.34	0.54	0.59	0.56	0.56	0.61	0.21	0.18	0.18	0.26	0.28	0.35	0.33	0.31
16h	0.76	0.85	0.71	0.58	0.72	1.03	1.12		0.24	0.31	0.26	0.38	0.31	0.32	0.41

## Sheet: FigS2b
Oregon R ♂	Oregon R ♀
1	1.15502
1	1.14596
1	1.13935
